# Supplementary material for: Do Seasons Have an Influence on the Incidence of Depression? The Use of an Internet Search Engine Query Data as a Proxy of Human Affect
Source: PLoS One. 2010 Oct 28;5(10):e13728. doi: 10.1371/journal.pone.0013728 (PMC2965678; doi:10.1371/journal.pone.0013728)
Supplement: Dataset S1 — Raw dataset of search trends of depression. (0.04 MB ZIP) [file pone.0013728.s006.zip]

Archive with 58 entries (57 files):
- Supplementary dataset/
- Supplementary dataset/US_ALL_GIS.TXT
- Supplementary dataset/AU_ALL_GIS.TXT
- Supplementary dataset/SL_ALL_GIS.TXT
- Supplementary dataset/SP_ALL_GIS.TXT
- Supplementary dataset/SW_ALL_GIS.TXT
- Supplementary dataset/TW_ALL_GIS.TXT
- Supplementary dataset/UK_ENG_GIS.TXT
- Supplementary dataset/UK_SCT_GIS.TXT
- Supplementary dataset/US_ATL_GIS.TXT
- Supplementary dataset/US_BOS_GIS.TXT
- Supplementary dataset/US_CGO_GIS.TXT
- Supplementary dataset/US_DAL_GIS.TXT
- Supplementary dataset/US_DEN_GIS.TXT
- Supplementary dataset/US_DET_GIS.TXT
- Supplementary dataset/US_HWI_GIS.TXT
- Supplementary dataset/US_LOS_GIS.TXT
- Supplementary dataset/US_MIA_GIS.TXT
- Supplementary dataset/US_MIN_GIS.TXT
- Supplementary dataset/US_NYC_GIS.TXT
- Supplementary dataset/US_PHL_GIS.TXT
- Supplementary dataset/US_POR_GIS.TXT
- Supplementary dataset/US_SAN_GIS.TXT
- Supplementary dataset/US_SEA_GIS.TXT
- Supplementary dataset/US_SLO_GIS.TXT
- Supplementary dataset/US_WAS_GIS.TXT
- Supplementary dataset/AG_ALL_GIS.TXT
- Supplementary dataset/AU_NSW_GIS.TXT
- Supplementary dataset/AU_QSL_GIS.TXT
- Supplementary dataset/AU_SOA_GIS.TXT
- Supplementary dataset/AU_VIC_GIS.TXT
- Supplementary dataset/BZ_BAH_GIS.TXT
- Supplementary dataset/BZ_MIG_GIS.TXT
- Supplementary dataset/BZ_PAR_GIS.TXT
- Supplementary dataset/BZ_RDJ_GIS.TXT
- Supplementary dataset/BZ_RGS_GIS.TXT
- Supplementary dataset/BZ_SAN_GIS.TXT
- Supplementary dataset/BZ_SAP_GIS.TXT
- Supplementary dataset/CA_ALB_GIS.TXT
- Supplementary dataset/CA_BCL_GIS.TXT
- Supplementary dataset/CA_ONT_GIS.TXT
- Supplementary dataset/CA_QBC_GIS.TXT
- Supplementary dataset/CH_ALL_GIS.TXT
- Supplementary dataset/CL_ALL_GIS.TXT
- Supplementary dataset/CR_ALL_GIS.txt
- Supplementary dataset/EQ_ALL_GIS.TXT
- Supplementary dataset/FI_ALL_GIS.TXT
- Supplementary dataset/FR_ALL_GIS.TXT
- Supplementary dataset/GM_ALL_GIS.TXT
- Supplementary dataset/ID_ALL_GIS.TXT
- Supplementary dataset/IN_ALL_GIS.TXT
- Supplementary dataset/KO_ALL_GIS.TXT
- Supplementary dataset/MX_ALL_GIS.TXT
- Supplementary dataset/NW_ALL_GIS.TXT
- Supplementary dataset/PG_ALL_GIS.TXT
- Supplementary dataset/PL_ALL_GIS.TXT
- Supplementary dataset/PR_ALL_GIS.TXT
- Supplementary dataset/Supplementary dataset.doc
