# Supplementary material for: Do Seasons Have an Influence on the Incidence of Depression? The Use of an Internet Search Engine Query Data as a Proxy of Human Affect
Source: PLoS One. 2010 Oct 28;5(10):e13728. doi: 10.1371/journal.pone.0013728 (PMC2965678; doi:10.1371/journal.pone.0013728)
Supplement: Dataset S1 — Raw dataset of search trends of depression. (0.04 MB ZIP) [file pone.0013728.s006.zip › Supplementary dataset/US_ALL_GIS.TXT]

83
87
85
85
90
85
84
91
89
85
90
84
93
87
85
99
95
83
82
78
78
77
72
71
76
72
78
75
78
73
78
71
72
73
76
79
81
84
83
89
86
86
91
87
89
100
87
94
91
77
64
69
78
78
77
81
82
83
84
83
83
82
83
84
83
86
88
88
87
90
88
82
81
75
70
72
66
68
70
72
68
68
65
65
62
64
59
65
70
72
75
81
94
86
91
92
89
90
77
90
83
84
78
79
87
87
83
80
82
79
79
81
85
84
81
81
79
82
76
78
81
77
74
75
73
64
65
60
64
61
66
63
60
60
63
61
60
59
59
61
65
68
75
77
75
76
75
79
74
79
67
75
74
69
59
58
65
64
63
70
66
65
64
71
71
72
70
68
68
66
69
72
72
69
68
67
66
65
59
60
57
56
55
57
55
56
53
51
52
51
51
55
59
63
65
70
71
71
67
68
69
67
59
69
67
61
52
48
56
60
60
61
62
62
60
62
67
61
60
60
60
63
63
63
63
63
58
58
60
57
54
53
52
51
51
53
52
53
49
48
46
48
49
52
55
61
63
65
70
65
64
64
60
69
70
57
72
62
57
48
56
58
58
58
59
59
60
64
63
67
61
57
62
62
59
61
61
60
57
55
52
54
52
53
52
49
49
