# Supplementary material for: Do Seasons Have an Influence on the Incidence of Depression? The Use of an Internet Search Engine Query Data as a Proxy of Human Affect
Source: PLoS One. 2010 Oct 28;5(10):e13728. doi: 10.1371/journal.pone.0013728 (PMC2965678; doi:10.1371/journal.pone.0013728)
Supplement: Dataset S1 — Raw dataset of search trends of depression. (0.04 MB ZIP) [file pone.0013728.s006.zip › Supplementary dataset/AU_ALL_GIS.TXT]

58
62
56
56
63
66
64
65
84
83
75
80
77
74
67
66
79
82
69
83
100
84
78
73
74
61
83
75
75
73
79
73
76
71
75
82
92
79
81
78
74
82
82
69
74
79
60
63
57
56
49
68
60
58
56
58
72
74
59
69
85
76
77
77
86
83
74
78
80
86
89
80
79
82
79
73
61
58
59
60
59
68
72
76
71
79
81
78
69
62
64
66
79
75
71
62
59
54
61
54
56
48
41
47
59
59
93
68
70
65
64
62
69
80
68
74
76
77
66
61
60
66
76
86
79
68
61
63
51
47
56
52
55
62
60
62
65
69
69
63
64
57
61
59
60
62
65
56
53
58
51
52
44
40
37
37
40
40
41
39
44
46
46
48
56
54
58
58
56
46
48
49
55
58
57
69
62
57
56
55
49
43
44
40
40
48
53
57
56
60
56
62
61
53
48
57
53
58
58
55
55
50
45
50
39
35
33
33
36
37
38
40
40
42
40
45
50
47
48
47
51
48
53
49
48
57
64
60
51
53
54
49
44
48
44
43
42
45
44
46
41
50
55
55
56
64
52
48
59
55
56
52
49
48
47
45
39
35
33
32
38
34
36
37
37
43
44
49
45
46
49
48
54
46
45
46
52
54
55
52
56
55
50
49
48
43
43
