# Supplementary material for: Do Seasons Have an Influence on the Incidence of Depression? The Use of an Internet Search Engine Query Data as a Proxy of Human Affect
Source: PLoS One. 2010 Oct 28;5(10):e13728. doi: 10.1371/journal.pone.0013728 (PMC2965678; doi:10.1371/journal.pone.0013728)
Supplement: Dataset S1 — Raw dataset of search trends of depression. (0.04 MB ZIP) [file pone.0013728.s006.zip › Supplementary dataset/SL_ALL_GIS.TXT]

70
73
83
55
44
44
70
74
68
67
66
76
69
59
100
75
71
71
72
73
51
61
80
60
61
74
50
54
49
65
58
52
64
53
52
65
58
51
47
62
54
63
71
77
58
78
86
62
58
47
56
60
79
57
71
66
47
56
53
56
62
55
50
55
52
76
67
61
59
65
59
59
51
64
70
57
66
52
63
62
61
88
70
59
35
61
67
51
63
53
79
63
65
82
65
91
91
76
54
63
64
67
49
63
67
70
61
70
61
67
69
72
59
60
68
72
63
63
57
74
72
65
76
77
63
56
52
47
45
57
55
47
46
51
56
55
63
48
65
45
47
53
48
56
63
65
54
52
59
62
52
53
67
60
58
40
51
60
60
49
54
54
62
68
50
59
55
53
47
46
40
51
42
58
53
48
48
59
58
46
54
49
47
47
46
54
52
52
59
54
45
43
50
49
55
39
51
49
56
46
64
58
50
56
49
46
46
46
48
55
51
48
45
53
52
66
53
52
59
48
56
49
49
50
51
49
45
43
52
51
51
42
41
48
41
44
52
59
46
47
37
47
43
50
50
52
47
49
60
61
52
56
48
65
70
56
53
54
51
44
57
57
48
52
47
52
52
50
51
58
51
51
49
56
51
54
61
60
58
50
49
51
52
51
42
52
45
