# Supplementary material for: Do Seasons Have an Influence on the Incidence of Depression? The Use of an Internet Search Engine Query Data as a Proxy of Human Affect
Source: PLoS One. 2010 Oct 28;5(10):e13728. doi: 10.1371/journal.pone.0013728 (PMC2965678; doi:10.1371/journal.pone.0013728)
Supplement: Dataset S1 — Raw dataset of search trends of depression. (0.04 MB ZIP) [file pone.0013728.s006.zip › Supplementary dataset/SP_ALL_GIS.TXT]

77
84
84
89
62
77
58
68
100
60
52
77
80
75
57
78
73
96
83
81
64
90
68
75
65
59
56
55
62
42
56
56
62
57
57
63
62
61
74
71
73
91
57
56
69
73
64
67
63
63
66
45
54
54
65
59
47
55
79
52
58
57
67
57
61
69
67
62
68
61
64
71
67
70
51
59
62
68
47
41
45
60
47
57
58
62
52
50
44
51
48
68
55
49
55
53
60
50
51
42
43
48
42
36
39
65
63
64
56
55
50
50
46
59
57
62
56
51
51
51
58
61
55
63
49
50
44
43
47
41
39
36
35
37
38
42
40
42
45
31
39
35
50
60
57
43
47
43
49
43
45
40
43
47
37
29
36
40
42
35
35
43
46
48
44
52
48
50
45
44
46
46
37
42
47
52
40
41
39
36
44
27
33
30
33
28
31
30
35
30
31
25
31
33
31
42
29
33
33
40
33
37
40
36
37
38
35
31
25
38
37
40
33
36
32
42
36
31
34
28
34
36
40
31
41
33
39
32
37
31
32
34
29
29
26
30
31
23
28
23
25
20
32
27
29
31
26
26
35
35
29
35
35
34
30
31
30
31
31
24
26
29
32
35
33
28
28
32
29
28
36
30
36
24
24
28
30
29
29
26
23
25
24
22
21
23
16
