# Supplementary material for: Do Seasons Have an Influence on the Incidence of Depression? The Use of an Internet Search Engine Query Data as a Proxy of Human Affect
Source: PLoS One. 2010 Oct 28;5(10):e13728. doi: 10.1371/journal.pone.0013728 (PMC2965678; doi:10.1371/journal.pone.0013728)
Supplement: Dataset S1 — Raw dataset of search trends of depression. (0.04 MB ZIP) [file pone.0013728.s006.zip › Supplementary dataset/SW_ALL_GIS.TXT]

34
49
38
68
63
45
71
54
65
61
60
63
64
48
65
100
57
54
53
59
69
45
55
62
40
51
38
40
36
34
39
32
45
50
38
49
49
63
49
52
52
50
53
49
61
53
85
70
57
55
47
61
55
44
52
64
56
64
51
60
52
53
41
53
60
51
53
62
59
49
64
67
75
59
40
48
40
46
36
46
48
47
53
40
41
42
44
46
55
45
45
65
60
44
48
61
52
69
65
59
73
56
66
43
61
51
59
52
58
53
59
48
56
53
57
57
56
59
53
66
72
64
57
66
58
49
48
33
41
37
34
35
35
40
37
39
43
43
48
37
44
42
49
60
50
55
55
45
48
54
57
52
64
51
43
35
42
50
44
46
46
47
48
55
46
56
51
52
49
40
53
52
52
50
55
50
53
48
36
38
36
33
36
33
40
40
39
44
46
43
40
51
47
45
48
48
47
48
50
47
49
46
56
42
52
50
47
36
38
45
51
52
51
48
41
47
53
51
47
42
45
43
48
45
50
40
52
57
54
48
35
37
31
31
28
34
35
34
33
37
39
36
35
39
42
39
49
50
50
48
51
46
46
54
49
52
47
53
46
30
44
48
46
49
48
54
56
51
47
56
54
54
48
49
47
51
54
50
54
57
55
57
50
39
35
35
37
