# Supplementary material for: Do Seasons Have an Influence on the Incidence of Depression? The Use of an Internet Search Engine Query Data as a Proxy of Human Affect
Source: PLoS One. 2010 Oct 28;5(10):e13728. doi: 10.1371/journal.pone.0013728 (PMC2965678; doi:10.1371/journal.pone.0013728)
Supplement: Dataset S1 — Raw dataset of search trends of depression. (0.04 MB ZIP) [file pone.0013728.s006.zip › Supplementary dataset/TW_ALL_GIS.TXT]

52
39
15
34
39
29
37
33
47
35
37
42
69
45
54
47
42
57
58
59
58
65
48
44
29
32
31
37
44
34
39
37
45
38
41
33
33
43
50
39
42
84
57
65
51
65
49
52
45
59
50
46
48
47
40
47
33
27
37
38
39
48
48
33
58
48
61
49
48
100
87
95
79
75
74
56
62
41
49
37
33
40
36
48
48
48
42
43
47
63
88
62
61
63
68
56
68
71
51
57
45
62
54
61
50
45
48
28
24
40
45
38
52
54
56
52
50
57
61
60
67
56
56
52
56
53
56
48
52
33
48
40
44
33
39
45
41
51
38
34
32
37
35
45
46
54
48
44
52
40
50
35
48
45
47
35
44
33
50
39
37
32
30
41
36
36
40
44
41
36
46
39
38
42
45
36
38
41
31
36
38
36
34
30
30
33
35
39
39
37
47
40
36
43
46
53
53
59
53
58
41
45
34
47
40
41
37
39
46
65
47
47
37
36
52
38
44
50
39
36
32
45
52
38
41
41
36
34
41
46
40
45
41
40
35
34
32
37
42
31
41
36
31
34
32
31
33
32
34
34
43
42
38
34
37
47
40
36
34
35
39
30
35
24
43
31
29
38
34
38
41
34
33
31
35
38
41
37
35
38
44
46
36
36
42
42
35
