# Supplementary material for: Do Seasons Have an Influence on the Incidence of Depression? The Use of an Internet Search Engine Query Data as a Proxy of Human Affect
Source: PLoS One. 2010 Oct 28;5(10):e13728. doi: 10.1371/journal.pone.0013728 (PMC2965678; doi:10.1371/journal.pone.0013728)
Supplement: Dataset S1 — Raw dataset of search trends of depression. (0.04 MB ZIP) [file pone.0013728.s006.zip › Supplementary dataset/UK_ENG_GIS.TXT]

81
100
89
76
87
89
84
87
81
79
83
74
82
75
81
83
81
86
87
77
76
82
68
65
78
79
69
82
72
71
76
74
78
75
74
75
73
84
77
72
74
83
84
82
89
86
94
80
84
71
62
73
80
73
81
77
81
92
71
86
79
97
86
73
83
84
80
93
89
87
80
80
72
88
79
77
72
73
65
65
62
66
60
65
68
77
66
71
65
68
69
76
74
73
75
75
72
77
75
79
69
72
64
69
77
80
80
76
73
80
78
77
75
78
83
84
76
68
69
80
74
78
76
73
71
66
65
66
72
70
61
62
58
56
69
64
66
60
58
69
75
93
97
87
88
72
72
73
76
77
73
67
70
64
55
56
65
69
67
75
70
72
73
71
67
69
77
72
59
61
64
70
74
69
64
66
60
60
61
61
61
52
52
55
55
53
58
56
54
54
56
60
58
56
55
59
64
60
61
63
65
58
62
60
53
55
53
46
60
61
58
63
63
62
59
60
68
70
62
55
57
57
62
56
62
57
54
55
54
51
50
51
50
46
48
44
47
47
45
46
48
45
51
45
50
47
49
52
52
57
53
51
54
54
56
52
51
49
46
41
47
50
55
58
53
48
53
55
56
56
57
55
51
53
46
50
53
51
53
52
58
52
47
53
49
48
45
