# Supplementary material for: Do Seasons Have an Influence on the Incidence of Depression? The Use of an Internet Search Engine Query Data as a Proxy of Human Affect
Source: PLoS One. 2010 Oct 28;5(10):e13728. doi: 10.1371/journal.pone.0013728 (PMC2965678; doi:10.1371/journal.pone.0013728)
Supplement: Dataset S1 — Raw dataset of search trends of depression. (0.04 MB ZIP) [file pone.0013728.s006.zip › Supplementary dataset/UK_SCT_GIS.TXT]

63
73
82
53
82
55
83
67
94
70
70
85
100
73
99
84
70
76
65
64
57
79
73
65
100
86
65
50
71
60
76
56
68
50
62
74
63
79
73
76
73
68
76
90
99
89
87
68
95
68
71
85
58
71
96
89
85
81
65
54
89
98
78
75
79
65
79
65
90
92
83
60
48
62
74
75
53
59
63
55
75
55
71
73
73
58
48
62
72
66
66
65
81
59
84
81
99
82
68
66
77
81
72
33
56
78
92
76
57
48
74
96
75
77
80
95
61
70
52
86
58
66
83
62
65
52
35
45
62
63
58
52
58
33
68
65
42
52
55
54
63
84
91
75
78
73
62
49
58
76
65
54
73
46
55
35
67
66
55
66
70
72
58
51
59
65
56
59
55
60
72
53
47
51
51
52
46
57
54
47
49
55
59
54
54
57
53
70
59
57
57
50
49
54
52
60
59
64
67
56
56
54
54
52
63
57
45
39
48
59
58
58
44
68
64
58
66
72
62
66
64
51
58
45
53
51
65
53
55
62
53
34
46
46
41
47
41
41
53
41
48
43
39
42
43
55
38
59
54
58
56
59
52
64
62
46
52
43
36
39
44
53
61
59
50
54
49
53
53
54
56
49
45
46
56
59
58
49
52
55
46
56
50
55
47
58
58
