# Supplementary material for: Do Seasons Have an Influence on the Incidence of Depression? The Use of an Internet Search Engine Query Data as a Proxy of Human Affect
Source: PLoS One. 2010 Oct 28;5(10):e13728. doi: 10.1371/journal.pone.0013728 (PMC2965678; doi:10.1371/journal.pone.0013728)
Supplement: Dataset S1 — Raw dataset of search trends of depression. (0.04 MB ZIP) [file pone.0013728.s006.zip › Supplementary dataset/US_ATL_GIS.TXT]

88
98
61
97
92
61
81
86
100
54
74
92
89
70
79
71
55
70
93
58
55
57
70
55
87
58
69
75
82
66
72
78
80
63
88
85
59
80
86
94
70
92
83
74
100
68
64
79
61
69
71
59
57
77
70
69
72
73
60
77
67
72
75
82
88
60
91
78
61
73
86
63
79
68
90
75
69
45
65
64
71
57
50
61
57
70
47
64
55
72
77
78
78
86
83
72
80
76
61
73
65
90
71
76
68
82
62
58
78
65
63
79
76
65
78
78
66
59
54
73
74
71
69
66
50
58
60
55
62
52
66
62
60
59
54
58
62
46
62
71
63
63
64
63
60
63
65
69
58
72
67
67
60
63
53
51
53
56
52
68
54
62
42
58
59
64
57
64
55
44
52
68
60
62
53
57
53
55
54
47
49
47
49
51
51
43
47
51
51
53
55
60
56
61
62
63
56
72
67
59
60
62
55
59
66
54
41
34
46
56
50
57
54
54
49
53
58
46
53
61
53
42
56
52
53
54
51
47
51
41
40
43
55
43
44
45
56
45
48
41
44
40
54
58
56
55
54
69
56
57
60
55
52
68
56
41
53
58
49
44
46
50
60
44
58
50
61
59
61
59
61
58
61
59
47
50
45
51
50
56
42
50
44
49
40
47
44
