# Supplementary material for: Do Seasons Have an Influence on the Incidence of Depression? The Use of an Internet Search Engine Query Data as a Proxy of Human Affect
Source: PLoS One. 2010 Oct 28;5(10):e13728. doi: 10.1371/journal.pone.0013728 (PMC2965678; doi:10.1371/journal.pone.0013728)
Supplement: Dataset S1 — Raw dataset of search trends of depression. (0.04 MB ZIP) [file pone.0013728.s006.zip › Supplementary dataset/US_BOS_GIS.TXT]

69
59
74
81
64
55
70
83
57
75
97
67
67
85
62
77
62
62
64
75
67
47
47
61
71
52
72
75
65
72
59
53
65
61
63
63
67
71
74
72
82
84
55
66
58
83
72
100
71
64
51
57
63
69
69
69
76
93
71
80
57
73
74
80
85
86
79
83
89
83
75
79
73
69
68
64
55
59
65
71
71
65
57
58
52
64
46
64
63
71
68
88
71
85
85
86
95
88
70
91
74
82
81
61
74
78
74
78
65
84
78
69
77
66
85
69
68
79
71
67
69
70
71
71
60
53
66
46
50
57
61
61
46
53
62
63
60
48
49
48
45
67
67
77
61
67
58
63
59
74
58
65
59
58
48
48
55
52
58
51
53
58
54
64
64
59
61
64
60
59
62
52
64
63
65
56
57
52
54
54
46
50
46
50
46
46
50
59
48
45
43
49
48
49
60
69
65
68
56
63
67
70
50
63
54
54
50
34
48
57
60
54
54
60
51
51
56
56
54
56
54
62
57
58
56
58
49
52
53
52
50
47
47
50
45
51
44
46
38
43
39
43
42
40
46
48
58
53
65
62
62
63
61
66
63
55
73
61
52
39
49
59
63
55
53
57
61
43
57
60
56
54
65
55
56
61
59
57
57
44
50
51
47
56
47
46
48
