# Supplementary material for: Do Seasons Have an Influence on the Incidence of Depression? The Use of an Internet Search Engine Query Data as a Proxy of Human Affect
Source: PLoS One. 2010 Oct 28;5(10):e13728. doi: 10.1371/journal.pone.0013728 (PMC2965678; doi:10.1371/journal.pone.0013728)
Supplement: Dataset S1 — Raw dataset of search trends of depression. (0.04 MB ZIP) [file pone.0013728.s006.zip › Supplementary dataset/US_CGO_GIS.TXT]

78
69
83
70
88
90
79
87
89
62
82
78
72
77
87
92
85
98
81
73
84
72
51
68
79
80
72
87
52
72
73
67
61
82
86
77
73
66
75
58
100
68
77
70
68
91
80
81
76
56
55
50
73
69
53
63
67
91
68
65
84
69
81
78
76
81
83
86
77
81
78
72
69
59
48
46
47
66
58
65
61
60
53
50
46
48
48
55
65
53
64
68
80
79
83
85
80
76
77
82
68
70
57
65
77
64
69
74
64
65
66
82
70
75
76
68
58
67
61
76
68
58
65
63
65
57
50
62
55
55
55
58
61
51
53
56
53
57
55
51
64
65
51
60
60
53
61
63
71
59
51
62
56
69
48
40
53
54
53
54
56
59
56
52
54
55
59
55
40
51
49
64
54
65
58
52
56
49
45
41
39
45
54
50
44
51
48
57
48
40
44
49
52
51
60
60
73
60
55
58
59
57
51
51
55
53
39
42
42
49
52
45
55
55
46
53
56
47
50
58
41
53
53
55
61
47
47
51
52
49
46
42
48
42
43
47
48
37
43
39
39
39
39
43
37
50
56
50
61
50
59
57
56
65
68
55
56
66
48
44
51
58
46
54
53
52
60
54
59
62
58
54
49
56
47
61
60
59
53
46
48
52
49
45
46
44
38
