# Supplementary material for: Do Seasons Have an Influence on the Incidence of Depression? The Use of an Internet Search Engine Query Data as a Proxy of Human Affect
Source: PLoS One. 2010 Oct 28;5(10):e13728. doi: 10.1371/journal.pone.0013728 (PMC2965678; doi:10.1371/journal.pone.0013728)
Supplement: Dataset S1 — Raw dataset of search trends of depression. (0.04 MB ZIP) [file pone.0013728.s006.zip › Supplementary dataset/US_DAL_GIS.TXT]

56
60
54
78
92
73
75
100
89
78
80
77
96
60
71
69
73
81
68
60
42
72
33
44
58
66
57
44
64
56
70
53
71
77
63
65
73
65
63
79
68
78
77
69
71
92
74
83
67
71
45
73
54
60
56
65
77
91
71
59
64
65
66
57
68
97
92
72
78
64
79
50
71
78
70
61
60
64
58
45
65
61
59
63
60
56
48
57
57
57
63
74
95
73
83
84
60
62
57
70
66
67
74
53
59
83
78
68
64
79
65
69
81
69
57
66
72
65
69
70
65
64
64
56
74
56
54
57
64
57
52
69
63
56
52
53
48
51
61
56
68
68
72
69
72
64
58
71
60
71
42
64
59
46
36
44
44
51
58
55
54
54
47
59
55
46
55
54
43
51
47
47
44
73
45
48
51
54
54
52
50
46
50
54
44
51
46
47
39
47
47
49
46
50
55
63
64
61
59
52
63
55
40
48
54
45
44
41
39
50
49
52
54
44
45
42
53
40
52
44
50
52
47
51
50
49
46
39
51
48
37
41
49
41
41
49
48
48
41
43
40
36
48
39
48
49
59
49
63
52
55
54
54
56
58
51
58
49
44
41
52
51
43
51
49
47
54
52
59
53
58
42
50
58
57
53
55
51
51
49
47
50
48
46
57
47
50
