# Supplementary material for: Do Seasons Have an Influence on the Incidence of Depression? The Use of an Internet Search Engine Query Data as a Proxy of Human Affect
Source: PLoS One. 2010 Oct 28;5(10):e13728. doi: 10.1371/journal.pone.0013728 (PMC2965678; doi:10.1371/journal.pone.0013728)
Supplement: Dataset S1 — Raw dataset of search trends of depression. (0.04 MB ZIP) [file pone.0013728.s006.zip › Supplementary dataset/US_DEN_GIS.TXT]

40
40
30
51
38
56
51
52
43
60
46
42
74
71
100
75
65
53
80
60
36
53
76
58
50
74
40
60
46
33
73
43
43
53
61
49
45
60
60
66
58
68
47
53
50
83
39
53
43
63
29
48
62
49
54
52
45
58
57
59
47
58
60
57
45
55
54
63
62
68
62
65
70
38
39
52
44
55
58
49
37
54
69
42
47
44
43
38
61
43
55
61
64
47
68
64
76
64
63
61
53
59
52
50
76
55
58
68
45
74
37
63
59
57
49
52
54
52
62
67
58
67
65
59
51
49
51
40
53
43
40
49
49
41
52
47
32
27
32
42
42
50
59
54
54
47
68
52
59
53
42
51
52
50
24
41
41
44
39
37
35
42
45
45
59
48
45
31
42
41
42
49
42
43
29
35
40
40
49
33
38
34
34
42
38
36
30
45
35
30
44
46
43
47
42
51
48
51
49
53
54
45
40
52
39
35
32
36
42
43
38
36
47
39
43
32
41
51
39
43
35
45
44
45
37
46
45
37
35
40
30
35
39
28
30
44
31
39
30
33
30
30
39
35
37
41
39
48
50
42
43
49
40
52
48
40
47
42
39
35
36
43
42
36
44
43
40
44
47
53
44
37
37
35
45
46
41
37
41
43
33
43
43
42
37
28
43
