# Supplementary material for: Do Seasons Have an Influence on the Incidence of Depression? The Use of an Internet Search Engine Query Data as a Proxy of Human Affect
Source: PLoS One. 2010 Oct 28;5(10):e13728. doi: 10.1371/journal.pone.0013728 (PMC2965678; doi:10.1371/journal.pone.0013728)
Supplement: Dataset S1 — Raw dataset of search trends of depression. (0.04 MB ZIP) [file pone.0013728.s006.zip › Supplementary dataset/US_DET_GIS.TXT]

54
74
40
73
78
87
65
66
64
69
87
86
81
69
83
68
77
56
82
67
66
73
61
64
52
77
72
44
44
43
67
49
71
61
59
48
80
76
67
79
72
51
100
77
61
71
49
76
90
73
43
39
75
69
72
72
60
55
58
65
48
77
73
68
74
37
68
73
66
67
65
62
58
63
47
59
51
48
72
47
68
47
39
55
48
61
54
50
46
58
67
83
78
78
69
72
78
89
61
77
61
59
74
60
72
89
60
60
66
75
68
75
77
64
65
75
80
64
57
62
43
81
93
66
76
70
49
52
48
47
59
54
47
59
59
64
49
42
46
51
51
63
55
47
66
54
70
51
70
56
44
64
51
52
41
51
46
48
52
46
50
41
57
64
46
59
72
50
64
58
61
47
65
58
49
62
46
57
44
58
46
38
45
42
52
53
50
51
39
41
41
53
45
57
60
70
57
59
65
54
47
54
46
65
50
43
36
35
39
49
52
55
47
56
53
51
55
58
46
57
55
63
59
51
48
46
42
44
60
52
40
33
49
35
47
36
40
37
32
40
31
40
46
37
42
44
43
57
53
56
49
51
44
60
55
57
50
52
60
48
38
53
48
43
57
59
51
47
58
47
51
45
49
53
51
55
44
55
44
48
45
52
44
51
55
40
40
