# Supplementary material for: Do Seasons Have an Influence on the Incidence of Depression? The Use of an Internet Search Engine Query Data as a Proxy of Human Affect
Source: PLoS One. 2010 Oct 28;5(10):e13728. doi: 10.1371/journal.pone.0013728 (PMC2965678; doi:10.1371/journal.pone.0013728)
Supplement: Dataset S1 — Raw dataset of search trends of depression. (0.04 MB ZIP) [file pone.0013728.s006.zip › Supplementary dataset/US_HWI_GIS.TXT]

0
0
92
98
0
0
0
0
0
0
0
0
94
94
95
96
97
0
0
0
0
0
0
0
0
0
0
0
0
0
0
0
0
96
0
0
0
0
0
90
90
91
92
92
88
88
84
79
79
79
0
0
0
0
0
84
76
74
70
70
70
58
65
71
78
100
66
75
61
97
61
72
63
76
90
72
72
72
72
72
0
0
0
0
0
0
0
0
0
0
72
56
57
55
73
71
72
73
59
70
73
61
61
61
62
65
59
59
52
57
45
56
51
48
84
95
48
64
56
68
65
50
58
65
77
44
50
72
61
61
61
53
46
68
78
51
42
40
42
57
72
56
49
62
70
40
64
74
58
49
54
65
87
47
51
43
43
37
32
46
73
41
41
40
49
53
45
47
42
45
59
48
59
54
33
55
43
44
54
28
45
58
37
49
32
36
27
48
46
45
33
36
65
54
55
42
47
48
63
37
57
64
51
51
69
56
24
24
58
23
31
34
38
31
39
40
45
25
38
40
52
34
45
49
57
61
53
42
39
44
29
38
40
23
41
21
39
41
44
39
52
29
41
33
36
39
36
46
46
52
38
46
59
40
43
45
59
50
38
26
32
28
24
27
38
38
39
48
57
44
64
41
45
33
43
63
31
45
53
50
35
40
46
45
38
36
28
