# Supplementary material for: Do Seasons Have an Influence on the Incidence of Depression? The Use of an Internet Search Engine Query Data as a Proxy of Human Affect
Source: PLoS One. 2010 Oct 28;5(10):e13728. doi: 10.1371/journal.pone.0013728 (PMC2965678; doi:10.1371/journal.pone.0013728)
Supplement: Dataset S1 — Raw dataset of search trends of depression. (0.04 MB ZIP) [file pone.0013728.s006.zip › Supplementary dataset/US_LOS_GIS.TXT]

72
73
83
77
75
69
69
78
100
79
67
72
86
69
76
89
70
73
74
79
83
85
74
84
52
61
76
66
55
64
76
64
60
65
63
62
79
73
79
73
82
61
86
69
60
77
80
84
77
68
47
46
66
62
69
72
69
67
70
63
62
74
79
72
68
84
71
70
72
78
77
77
72
83
66
64
59
54
55
72
74
74
57
59
62
67
54
61
58
62
55
66
83
82
86
70
87
89
59
79
70
79
53
62
70
72
75
62
70
61
68
74
72
71
65
66
74
71
64
65
66
65
77
70
72
64
68
61
51
57
53
61
50
58
60
56
55
52
54
56
56
60
58
61
52
55
61
62
65
62
57
61
63
56
42
50
52
55
52
61
57
58
50
57
61
68
60
62
62
57
56
55
67
60
62
57
57
54
57
66
57
44
50
52
55
53
55
54
44
44
50
53
53
62
60
63
58
66
54
64
61
57
50
62
62
46
45
36
46
54
57
52
55
55
55
53
58
56
58
53
53
55
52
51
52
52
57
60
58
53
50
49
52
46
52
53
51
54
49
42
46
46
45
49
50
56
63
60
56
66
61
56
54
65
63
54
68
60
52
44
50
61
52
54
54
60
48
63
59
67
60
55
59
54
53
54
55
56
59
56
54
58
59
55
57
45
48
