# Supplementary material for: Do Seasons Have an Influence on the Incidence of Depression? The Use of an Internet Search Engine Query Data as a Proxy of Human Affect
Source: PLoS One. 2010 Oct 28;5(10):e13728. doi: 10.1371/journal.pone.0013728 (PMC2965678; doi:10.1371/journal.pone.0013728)
Supplement: Dataset S1 — Raw dataset of search trends of depression. (0.04 MB ZIP) [file pone.0013728.s006.zip › Supplementary dataset/US_MIA_GIS.TXT]

0
75
89
61
61
61
84
77
53
53
53
49
49
88
45
45
68
54
54
54
54
67
80
80
44
59
52
62
63
53
53
56
55
44
53
66
78
69
63
100
81
38
35
59
64
64
32
62
65
40
51
59
60
74
44
45
67
81
53
46
76
79
63
52
62
55
66
73
41
68
42
53
58
47
56
79
41
52
61
54
39
42
41
61
57
46
57
52
27
46
37
49
58
48
48
53
65
69
69
71
61
76
58
72
42
63
55
57
59
68
60
51
48
51
61
64
75
60
52
65
53
49
59
53
48
49
46
56
62
30
49
46
38
57
41
53
29
46
52
52
59
50
60
55
58
36
54
49
42
53
41
55
40
36
37
54
41
41
32
53
49
44
33
44
48
47
45
45
60
34
49
64
45
50
46
47
47
41
36
35
41
32
30
49
33
40
44
39
54
42
37
36
38
47
63
59
71
56
51
48
51
47
34
41
50
42
35
32
34
40
43
53
44
42
48
43
51
35
43
41
41
40
30
37
44
36
40
41
32
39
47
32
48
37
36
42
38
36
41
41
32
32
37
29
40
43
46
40
52
50
40
41
39
43
51
38
52
39
38
37
46
38
32
35
43
50
40
58
45
53
45
47
43
37
40
45
46
34
39
32
39
42
46
36
44
44
43
