# Supplementary material for: Do Seasons Have an Influence on the Incidence of Depression? The Use of an Internet Search Engine Query Data as a Proxy of Human Affect
Source: PLoS One. 2010 Oct 28;5(10):e13728. doi: 10.1371/journal.pone.0013728 (PMC2965678; doi:10.1371/journal.pone.0013728)
Supplement: Dataset S1 — Raw dataset of search trends of depression. (0.04 MB ZIP) [file pone.0013728.s006.zip › Supplementary dataset/US_MIN_GIS.TXT]

48
69
57
60
65
58
71
82
72
58
78
52
58
60
64
61
83
58
75
56
62
55
29
49
49
57
50
42
49
43
71
67
66
68
58
75
51
85
75
76
68
58
100
66
66
78
62
83
70
68
76
46
46
86
71
81
65
58
71
57
57
51
80
70
58
67
88
60
75
93
77
64
47
66
46
54
57
39
51
59
47
70
49
56
47
45
34
52
52
74
66
63
76
61
77
80
73
59
80
63
76
63
62
47
71
72
60
64
62
62
59
64
74
58
72
66
57
55
57
57
57
61
70
58
38
67
50
46
41
48
46
49
47
45
42
41
41
50
45
33
48
46
46
57
54
60
60
54
55
53
37
58
60
49
46
37
47
49
51
53
46
39
49
56
44
48
39
54
46
42
57
56
59
52
51
53
46
47
37
37
35
37
35
49
43
41
41
40
49
36
42
43
44
48
63
55
63
55
63
51
50
61
49
57
58
44
48
46
35
50
41
45
48
49
41
44
44
43
39
43
39
41
46
47
43
44
38
38
52
37
33
32
40
38
44
32
33
39
24
40
34
32
36
46
42
47
50
49
55
44
46
48
44
49
48
49
49
51
47
35
39
44
33
36
41
46
50
51
37
53
43
46
44
44
43
37
49
45
50
46
39
38
39
32
33
29
34
