# Supplementary material for: Do Seasons Have an Influence on the Incidence of Depression? The Use of an Internet Search Engine Query Data as a Proxy of Human Affect
Source: PLoS One. 2010 Oct 28;5(10):e13728. doi: 10.1371/journal.pone.0013728 (PMC2965678; doi:10.1371/journal.pone.0013728)
Supplement: Dataset S1 — Raw dataset of search trends of depression. (0.04 MB ZIP) [file pone.0013728.s006.zip › Supplementary dataset/US_NYC_GIS.TXT]

89
83
81
85
96
97
81
97
91
76
84
86
87
83
85
90
96
92
79
79
71
80
83
70
63
64
70
84
74
68
71
60
67
83
79
78
94
85
85
83
80
93
85
81
76
90
93
90
87
75
68
70
79
75
74
78
87
89
85
76
69
75
84
75
86
81
78
96
75
85
91
96
85
77
74
70
62
68
66
80
69
61
73
71
69
75
59
73
74
77
80
81
91
86
100
92
86
83
86
94
77
83
69
87
91
86
88
87
78
82
72
83
80
82
98
81
76
88
78
75
79
80
76
81
75
68
76
63
67
61
65
64
63
66
55
64
69
64
53
62
63
63
70
71
62
72
70
71
75
73
62
78
75
74
68
61
63
66
63
65
65
67
57
66
75
71
74
70
71
58
67
69
74
74
77
64
69
69
57
60
55
59
49
55
53
48
53
48
58
52
53
56
60
63
62
63
66
75
67
69
65
67
58
71
63
64
53
52
62
60
58
57
65
59
56
63
68
65
56
62
66
65
66
61
60
66
64
62
53
62
54
56
55
57
48
53
57
60
52
53
45
44
48
52
51
61
68
63
74
61
67
68
68
71
71
60
74
66
66
54
60
64
62
58
55
63
64
63
63
75
65
64
68
66
64
67
67
63
67
61
57
59
57
58
61
58
47
