# Supplementary material for: Do Seasons Have an Influence on the Incidence of Depression? The Use of an Internet Search Engine Query Data as a Proxy of Human Affect
Source: PLoS One. 2010 Oct 28;5(10):e13728. doi: 10.1371/journal.pone.0013728 (PMC2965678; doi:10.1371/journal.pone.0013728)
Supplement: Dataset S1 — Raw dataset of search trends of depression. (0.04 MB ZIP) [file pone.0013728.s006.zip › Supplementary dataset/US_PHL_GIS.TXT]

81
64
75
77
81
70
76
94
75
97
62
71
75
80
87
96
97
76
71
73
67
54
58
56
78
59
65
54
48
57
54
62
70
55
58
70
60
66
61
71
70
54
71
77
98
100
65
86
79
74
51
48
70
72
73
67
70
75
69
58
58
59
75
69
66
74
92
80
71
68
57
65
65
50
53
62
53
38
71
65
64
67
67
52
60
61
57
61
62
65
63
69
76
64
76
69
85
92
55
89
82
85
73
84
58
72
70
61
66
70
61
74
71
68
60
72
54
68
57
71
75
68
66
66
61
58
54
43
46
47
66
59
47
57
50
55
51
44
42
49
59
59
69
66
69
62
72
57
53
69
49
66
64
63
53
40
57
53
52
54
60
52
50
57
53
60
64
71
56
46
57
59
64
54
50
49
55
47
55
57
50
48
45
48
40
48
46
48
45
44
42
48
47
47
59
65
62
50
59
50
53
62
48
55
53
52
46
43
47
51
50
56
47
49
49
50
56
47
51
48
47
56
56
50
54
55
45
48
50
51
43
39
41
41
42
49
46
41
48
39
45
39
44
43
48
52
50
55
59
50
52
52
47
61
67
51
67
58
51
36
45
51
50
53
56
46
47
52
58
52
46
56
52
55
48
49
56
51
52
52
48
50
52
46
55
49
36
