# Supplementary material for: Do Seasons Have an Influence on the Incidence of Depression? The Use of an Internet Search Engine Query Data as a Proxy of Human Affect
Source: PLoS One. 2010 Oct 28;5(10):e13728. doi: 10.1371/journal.pone.0013728 (PMC2965678; doi:10.1371/journal.pone.0013728)
Supplement: Dataset S1 — Raw dataset of search trends of depression. (0.04 MB ZIP) [file pone.0013728.s006.zip › Supplementary dataset/US_POR_GIS.TXT]

0
54
63
99
44
90
55
63
73
82
86
57
57
100
85
70
92
75
64
69
83
92
90
58
54
69
63
45
83
33
63
60
88
46
61
65
47
63
34
62
100
91
70
80
92
84
66
76
86
73
58
84
69
55
98
56
53
71
59
72
52
65
57
79
70
63
61
74
54
76
63
82
78
54
59
63
65
26
60
52
59
83
45
76
46
49
33
48
37
49
75
84
83
77
68
91
71
63
55
67
87
95
76
77
96
78
86
70
77
83
64
59
69
69
78
70
47
57
79
56
51
47
84
52
65
67
61
66
44
39
52
51
52
51
51
62
56
36
42
42
36
58
63
56
63
62
67
53
69
63
38
50
46
44
50
38
59
61
44
53
52
51
62
64
43
62
57
66
34
51
58
45
64
58
56
52
51
56
51
51
46
42
40
52
43
32
54
38
34
46
42
56
52
46
61
58
60
51
56
59
69
49
43
54
52
59
44
32
57
61
57
60
56
63
67
63
56
50
48
53
40
57
54
49
56
44
53
51
66
52
46
49
46
53
43
47
46
42
43
40
46
41
41
39
44
58
57
58
67
50
59
57
62
58
53
43
53
50
36
36
37
48
60
42
53
50
43
51
67
66
55
46
43
42
50
51
50
59
40
49
67
45
51
44
40
43
43
