# Supplementary material for: Do Seasons Have an Influence on the Incidence of Depression? The Use of an Internet Search Engine Query Data as a Proxy of Human Affect
Source: PLoS One. 2010 Oct 28;5(10):e13728. doi: 10.1371/journal.pone.0013728 (PMC2965678; doi:10.1371/journal.pone.0013728)
Supplement: Dataset S1 — Raw dataset of search trends of depression. (0.04 MB ZIP) [file pone.0013728.s006.zip › Supplementary dataset/US_SAN_GIS.TXT]

75
79
49
63
64
68
67
73
46
70
90
82
68
69
47
100
89
91
63
83
64
62
57
68
72
57
69
57
64
77
86
59
73
63
51
79
63
68
89
67
61
64
83
68
93
95
77
84
76
76
48
57
67
63
63
61
55
75
64
62
61
73
62
72
63
61
80
87
84
73
70
76
88
64
60
50
67
61
73
58
66
62
62
61
60
59
56
59
68
60
59
76
78
70
85
74
76
76
57
77
65
60
71
56
74
63
64
66
67
69
64
68
79
79
79
87
66
71
62
67
72
67
71
72
70
58
64
55
51
53
58
59
54
44
51
45
41
57
50
51
54
66
63
68
59
61
67
52
66
61
59
57
55
48
40
42
55
55
54
54
52
58
46
59
51
61
66
58
55
51
54
64
55
54
53
49
50
52
51
48
38
49
43
46
50
42
40
44
39
41
41
44
46
41
49
58
49
57
49
44
49
45
46
51
48
37
37
34
39
41
40
42
40
38
39
41
41
38
43
36
35
42
38
34
43
47
38
40
40
36
37
32
30
34
32
33
27
28
27
28
24
28
24
24
30
29
34
32
41
32
38
35
34
34
36
28
40
34
31
20
29
32
31
31
30
31
34
30
36
36
32
29
28
28
28
24
28
27
27
25
25
26
25
25
24
23
26
