# Supplementary material for: Do Seasons Have an Influence on the Incidence of Depression? The Use of an Internet Search Engine Query Data as a Proxy of Human Affect
Source: PLoS One. 2010 Oct 28;5(10):e13728. doi: 10.1371/journal.pone.0013728 (PMC2965678; doi:10.1371/journal.pone.0013728)
Supplement: Dataset S1 — Raw dataset of search trends of depression. (0.04 MB ZIP) [file pone.0013728.s006.zip › Supplementary dataset/US_SEA_GIS.TXT]

55
64
82
72
94
67
75
91
100
52
85
56
88
76
68
72
73
64
66
75
81
81
67
66
56
41
70
49
60
53
55
61
44
64
49
75
63
63
76
65
70
78
69
67
73
89
57
78
80
63
58
57
67
56
69
66
75
75
76
53
56
72
56
72
65
66
65
71
53
88
79
68
59
67
49
64
50
54
50
56
57
55
58
54
59
44
50
61
52
61
70
68
70
66
66
68
60
69
58
62
69
47
38
55
73
83
77
66
56
48
63
67
70
78
63
80
58
67
59
61
64
55
69
70
74
50
50
57
47
53
52
47
48
46
51
52
54
39
50
46
55
49
57
61
44
51
60
62
62
53
43
48
52
46
31
49
57
57
59
53
60
51
53
62
68
62
59
49
62
58
57
47
50
52
46
56
62
46
51
51
39
51
47
33
44
45
50
44
51
44
59
47
40
56
49
57
55
57
63
52
54
55
53
54
45
40
46
36
47
53
52
42
52
59
46
48
58
53
46
46
45
48
41
55
45
49
43
51
60
52
50
53
55
38
39
49
43
43
41
41
45
42
46
44
44
53
49
49
60
44
47
54
44
50
67
47
63
48
38
47
42
51
52
48
50
56
51
43
58
58
46
45
47
47
52
45
50
53
50
47
49
55
46
43
44
51
39
