# Supplementary material for: Do Seasons Have an Influence on the Incidence of Depression? The Use of an Internet Search Engine Query Data as a Proxy of Human Affect
Source: PLoS One. 2010 Oct 28;5(10):e13728. doi: 10.1371/journal.pone.0013728 (PMC2965678; doi:10.1371/journal.pone.0013728)
Supplement: Dataset S1 — Raw dataset of search trends of depression. (0.04 MB ZIP) [file pone.0013728.s006.zip › Supplementary dataset/US_SLO_GIS.TXT]

53
60
67
38
62
99
69
83
57
57
57
65
73
53
52
90
63
52
82
68
35
46
57
48
51
51
72
54
60
46
55
48
58
68
39
64
56
78
71
77
60
55
68
55
80
36
73
77
74
63
64
56
56
41
80
51
53
69
58
51
43
81
34
66
58
37
61
63
63
56
69
63
63
44
72
50
29
71
45
48
65
40
66
47
42
41
45
29
56
47
55
68
58
62
75
71
53
90
54
68
100
80
53
39
71
55
59
65
60
64
52
49
69
52
80
59
63
68
47
56
68
59
48
68
53
50
54
49
51
53
46
45
49
50
25
50
32
35
56
54
54
48
59
48
59
55
49
61
42
56
37
37
56
38
29
31
42
40
43
48
37
56
51
51
56
39
52
40
51
57
66
47
44
60
38
61
44
38
40
41
43
37
44
33
36
46
44
45
52
39
36
45
59
43
52
66
58
52
57
51
54
52
31
54
50
42
31
40
50
40
43
48
36
42
44
47
60
38
43
42
48
41
51
43
44
43
43
34
39
34
38
34
45
39
31
43
39
38
34
43
35
36
35
43
40
55
46
55
51
39
42
51
50
55
45
33
54
55
47
38
43
42
43
34
36
46
44
48
43
48
49
37
42
47
45
38
47
38
43
35
39
40
34
40
40
45
38
