# Supplementary material for: Do Seasons Have an Influence on the Incidence of Depression? The Use of an Internet Search Engine Query Data as a Proxy of Human Affect
Source: PLoS One. 2010 Oct 28;5(10):e13728. doi: 10.1371/journal.pone.0013728 (PMC2965678; doi:10.1371/journal.pone.0013728)
Supplement: Dataset S1 — Raw dataset of search trends of depression. (0.04 MB ZIP) [file pone.0013728.s006.zip › Supplementary dataset/US_WAS_GIS.TXT]

76
74
73
68
100
82
78
77
72
72
73
61
84
74
64
80
77
46
56
71
62
56
70
61
58
69
56
77
61
62
59
62
55
67
83
78
82
83
62
73
71
80
70
82
86
80
69
79
65
69
56
56
85
61
53
68
75
66
67
73
67
55
68
69
74
80
76
90
68
85
74
65
81
52
61
62
61
60
59
67
68
61
57
64
57
54
41
58
70
71
59
92
89
64
73
85
84
77
73
89
82
85
79
65
78
72
81
81
69
70
69
86
76
68
78
74
68
80
68
67
73
73
71
67
77
64
57
61
65
56
61
64
67
65
57
58
56
50
58
52
58
60
77
75
71
73
73
77
61
59
56
66
66
60
50
55
67
58
55
61
49
59
60
71
64
67
60
57
55
56
55
57
63
52
57
57
48
58
47
59
49
40
58
56
49
54
51
43
49
44
46
51
45
55
56
59
71
66
61
52
54
57
50
59
52
54
45
42
49
55
46
48
47
50
47
50
52
44
46
51
48
42
49
47
54
49
46
45
44
38
47
39
40
34
36
34
38
40
33
34
31
32
32
33
41
40
42
42
53
46
40
41
40
46
48
38
49
40
39
32
37
41
39
36
33
35
40
43
36
39
41
36
38
38
36
35
38
37
36
32
32
31
32
30
30
29
31
