# Supplementary material for: Do Seasons Have an Influence on the Incidence of Depression? The Use of an Internet Search Engine Query Data as a Proxy of Human Affect
Source: PLoS One. 2010 Oct 28;5(10):e13728. doi: 10.1371/journal.pone.0013728 (PMC2965678; doi:10.1371/journal.pone.0013728)
Supplement: Dataset S1 — Raw dataset of search trends of depression. (0.04 MB ZIP) [file pone.0013728.s006.zip › Supplementary dataset/AG_ALL_GIS.TXT]

0
0
0
0
0
0
0
0
0
0
0
0
0
0
0
0
0
0
0
94
71
71
96
67
70
72
79
62
62
62
62
62
100
56
56
56
58
60
62
56
85
56
69
79
88
97
63
58
58
58
62
66
70
74
78
63
63
63
63
52
52
52
52
52
66
64
64
64
64
64
56
56
48
51
58
39
44
49
66
69
71
72
46
48
50
51
68
40
44
47
48
49
63
51
35
74
57
42
46
41
42
42
43
47
52
56
44
47
50
33
33
33
48
37
31
36
62
43
48
53
48
31
43
25
43
61
52
40
29
35
32
30
30
53
38
25
54
37
55
39
40
24
38
36
41
47
46
42
47
57
30
32
31
23
23
23
23
34
32
22
39
34
19
19
33
27
34
38
31
26
37
36
21
35
47
29
30
29
21
26
31
35
20
20
41
31
45
37
33
24
16
33
38
24
33
32
27
28
28
51
31
33
36
34
19
21
40
26
23
23
36
31
28
24
19
19
23
25
24
22
15
24
42
30
22
13
21
16
24
23
28
24
31
19
30
17
19
25
22
26
17
18
25
24
20
34
16
26
34
23
26
26
28
28
39
15
24
18
17
19
22
25
16
22
25
22
17
15
16
15
25
21
13
21
17
17
15
16
17
13
24
20
24
20
15
21
14
