# Supplementary material for: Do Seasons Have an Influence on the Incidence of Depression? The Use of an Internet Search Engine Query Data as a Proxy of Human Affect
Source: PLoS One. 2010 Oct 28;5(10):e13728. doi: 10.1371/journal.pone.0013728 (PMC2965678; doi:10.1371/journal.pone.0013728)
Supplement: Dataset S1 — Raw dataset of search trends of depression. (0.04 MB ZIP) [file pone.0013728.s006.zip › Supplementary dataset/AU_NSW_GIS.TXT]

37
41
60
62
77
57
73
54
81
54
86
85
74
69
63
81
81
71
64
89
99
69
83
60
71
63
76
76
76
89
82
75
67
61
68
68
78
72
71
86
84
70
82
81
81
74
72
69
47
51
48
58
49
47
57
75
70
80
53
70
73
69
73
66
70
84
62
69
71
100
86
88
76
75
67
65
71
58
56
56
59
65
64
66
69
74
75
75
56
66
60
63
77
71
67
60
67
61
61
51
54
50
36
37
54
60
100
71
64
60
65
74
75
81
72
65
73
74
62
64
64
60
59
91
77
65
56
68
53
54
40
43
56
65
61
55
66
57
59
60
60
57
57
59
57
59
64
54
59
62
54
54
42
43
35
42
41
34
34
36
39
51
46
46
57
56
51
56
49
50
46
46
57
50
56
74
65
62
47
55
42
43
38
37
39
51
51
57
51
60
57
66
51
52
41
56
47
52
52
50
55
44
43
42
37
41
35
32
37
32
38
36
41
37
40
45
50
50
48
54
44
47
47
51
46
53
53
57
49
48
48
48
45
45
40
36
37
40
36
46
38
44
49
56
48
64
55
46
53
45
49
49
49
49
41
42
37
35
33
28
37
38
32
34
38
42
37
45
49
44
47
45
50
45
43
45
44
48
47
45
55
47
46
50
44
40
39
