# Supplementary material for: Do Seasons Have an Influence on the Incidence of Depression? The Use of an Internet Search Engine Query Data as a Proxy of Human Affect
Source: PLoS One. 2010 Oct 28;5(10):e13728. doi: 10.1371/journal.pone.0013728 (PMC2965678; doi:10.1371/journal.pone.0013728)
Supplement: Dataset S1 — Raw dataset of search trends of depression. (0.04 MB ZIP) [file pone.0013728.s006.zip › Supplementary dataset/AU_QSL_GIS.TXT]

39
37
42
53
57
55
39
49
60
80
100
65
74
63
56
57
66
74
75
45
71
79
47
91
50
32
81
52
35
43
45
55
55
75
56
73
94
59
64
59
71
64
89
55
100
55
39
40
59
64
40
50
44
61
54
43
68
55
52
52
62
55
60
49
77
76
46
70
66
59
87
67
71
56
58
58
49
43
51
49
50
50
57
44
61
78
66
62
77
39
49
69
75
70
50
41
57
43
39
52
49
39
43
45
38
61
74
41
49
58
58
48
52
46
65
63
52
46
61
52
54
63
66
59
65
57
45
48
51
44
50
47
46
60
44
47
55
41
51
51
49
49
43
43
45
39
58
44
42
39
50
44
30
38
39
26
31
36
38
29
31
39
37
42
43
44
46
43
46
40
40
51
46
55
60
42
49
42
39
41
30
34
28
38
39
41
54
53
47
45
48
60
50
33
38
42
46
48
44
42
45
39
41
33
19
32
28
24
32
32
37
29
38
34
35
25
39
43
45
47
44
36
36
37
33
39
45
49
42
37
37
38
47
33
30
33
33
35
38
36
32
34
43
52
50
49
36
40
54
42
37
51
48
37
38
38
34
28
29
28
34
24
32
44
27
29
36
41
37
36
41
40
47
40
36
39
47
40
49
40
48
39
38
43
42
33
33
