# Supplementary material for: Do Seasons Have an Influence on the Incidence of Depression? The Use of an Internet Search Engine Query Data as a Proxy of Human Affect
Source: PLoS One. 2010 Oct 28;5(10):e13728. doi: 10.1371/journal.pone.0013728 (PMC2965678; doi:10.1371/journal.pone.0013728)
Supplement: Dataset S1 — Raw dataset of search trends of depression. (0.04 MB ZIP) [file pone.0013728.s006.zip › Supplementary dataset/AU_SOA_GIS.TXT]

0
0
0
65
0
0
0
0
0
0
50
62
73
81
58
58
58
67
61
57
62
64
66
42
45
71
84
57
57
72
52
68
64
76
69
41
34
78
57
59
62
51
43
62
36
36
44
43
43
48
52
56
61
43
43
40
40
58
75
64
64
28
46
100
73
61
57
52
32
57
39
59
44
65
53
49
45
33
35
47
49
50
68
52
53
62
40
46
74
51
41
52
45
59
57
40
54
55
48
42
47
40
40
40
40
33
46
46
49
29
58
49
45
61
75
58
65
49
44
48
57
50
54
85
62
92
54
58
31
49
24
47
36
48
57
56
44
49
57
41
56
63
53
28
47
44
63
65
43
43
48
32
24
22
20
43
21
35
32
37
27
41
27
25
54
48
56
56
55
44
31
31
44
49
35
43
57
41
30
46
46
34
27
33
26
46
48
43
39
41
36
53
45
55
49
51
49
57
59
30
52
44
36
26
31
16
26
26
23
25
34
29
34
33
39
29
32
43
28
29
35
48
45
41
33
36
47
46
35
39
51
44
32
33
35
24
24
29
35
27
42
40
39
38
46
29
44
21
44
37
38
44
34
35
29
28
29
25
32
25
21
29
28
24
31
26
34
34
35
50
29
35
47
39
40
34
42
50
36
38
44
38
34
40
40
27
28
