# Supplementary material for: Do Seasons Have an Influence on the Incidence of Depression? The Use of an Internet Search Engine Query Data as a Proxy of Human Affect
Source: PLoS One. 2010 Oct 28;5(10):e13728. doi: 10.1371/journal.pone.0013728 (PMC2965678; doi:10.1371/journal.pone.0013728)
Supplement: Dataset S1 — Raw dataset of search trends of depression. (0.04 MB ZIP) [file pone.0013728.s006.zip › Supplementary dataset/AU_VIC_GIS.TXT]

31
48
28
49
50
46
49
55
61
57
49
70
49
48
57
62
77
54
61
69
100
67
75
55
55
47
58
56
54
77
67
63
50
64
66
63
80
62
59
76
64
60
69
46
47
47
54
44
44
46
41
42
54
38
29
55
42
61
39
46
62
61
51
69
55
66
61
68
65
65
62
63
63
67
55
55
44
31
50
45
58
53
68
57
62
67
55
62
61
54
63
69
49
62
52
50
56
50
36
32
43
35
34
31
40
43
72
45
46
44
49
45
47
60
50
57
65
53
52
51
54
50
64
70
69
47
54
38
49
44
48
49
42
52
49
53
46
54
55
49
46
39
52
43
46
45
45
43
39
37
40
36
24
27
34
30
31
31
31
26
33
32
37
32
39
37
42
40
41
33
35
37
41
43
39
51
53
47
47
51
38
30
34
31
33
35
45
45
49
50
47
48
50
40
40
43
45
45
50
41
44
36
36
37
32
22
23
22
22
30
32
25
35
31
30
36
37
37
44
33
31
33
39
34
45
51
58
53
40
40
42
37
34
37
26
34
32
35
34
35
33
41
45
46
45
43
42
49
41
45
43
36
30
36
34
33
32
28
29
23
30
25
23
29
27
31
26
42
27
35
34
37
43
39
29
36
41
40
48
42
41
44
46
36
39
35
34
