# Supplementary material for: Do Seasons Have an Influence on the Incidence of Depression? The Use of an Internet Search Engine Query Data as a Proxy of Human Affect
Source: PLoS One. 2010 Oct 28;5(10):e13728. doi: 10.1371/journal.pone.0013728 (PMC2965678; doi:10.1371/journal.pone.0013728)
Supplement: Dataset S1 — Raw dataset of search trends of depression. (0.04 MB ZIP) [file pone.0013728.s006.zip › Supplementary dataset/BZ_BAH_GIS.TXT]

0
0
0
0
0
0
0
0
0
0
100
0
0
0
0
0
75
75
76
76
76
0
0
0
0
0
0
0
93
0
0
0
0
0
92
0
0
0
0
0
0
0
0
0
0
0
0
0
0
0
0
0
0
0
0
0
0
0
0
0
0
56
50
50
50
52
54
55
57
48
55
62
47
47
61
65
63
55
55
55
63
48
51
53
56
58
61
38
43
69
32
65
39
50
62
56
53
43
60
44
58
39
32
32
32
32
29
31
33
37
41
45
48
52
41
38
42
27
40
46
49
44
34
67
37
47
46
49
45
31
35
31
29
44
35
48
25
20
37
40
46
50
30
36
24
29
34
37
38
26
29
45
31
15
24
20
20
21
27
29
26
25
18
33
36
28
26
42
44
25
32
28
32
33
43
40
39
38
38
39
29
27
32
18
39
29
15
26
34
27
26
29
19
29
33
36
28
29
22
27
36
24
34
27
29
22
21
18
12
18
24
23
25
33
26
22
27
32
21
23
19
24
26
28
30
25
28
36
25
31
31
38
25
24
29
26
23
38
22
22
22
25
25
24
22
24
28
32
29
32
36
28
43
33
32
21
25
23
27
20
20
15
21
19
22
26
24
19
15
30
26
35
39
36
27
42
41
38
36
26
35
34
34
24
31
30
24
