# Supplementary material for: Do Seasons Have an Influence on the Incidence of Depression? The Use of an Internet Search Engine Query Data as a Proxy of Human Affect
Source: PLoS One. 2010 Oct 28;5(10):e13728. doi: 10.1371/journal.pone.0013728 (PMC2965678; doi:10.1371/journal.pone.0013728)
Supplement: Dataset S1 — Raw dataset of search trends of depression. (0.04 MB ZIP) [file pone.0013728.s006.zip › Supplementary dataset/BZ_MIG_GIS.TXT]

0
0
0
0
0
0
0
0
0
0
64
70
75
0
0
0
0
0
89
56
68
49
47
47
85
0
0
0
0
0
0
53
46
49
52
55
58
61
64
64
50
50
48
50
56
63
47
57
59
60
60
60
60
60
60
55
55
55
55
55
91
60
60
64
70
70
71
58
65
72
46
55
49
73
53
53
64
85
45
59
60
61
60
56
97
52
49
59
100
72
70
69
59
62
50
43
47
59
54
37
37
48
58
35
35
35
35
61
63
44
47
39
48
41
46
60
48
54
27
50
44
48
45
51
48
54
61
44
49
38
52
40
39
44
44
43
46
51
44
42
48
47
43
48
31
37
54
40
46
40
43
51
37
33
21
22
28
38
27
40
32
36
31
30
24
38
42
43
36
47
35
36
34
42
40
50
44
34
48
55
40
40
27
30
35
30
32
36
29
38
36
30
39
44
35
64
45
44
41
50
39
30
37
45
33
28
20
30
32
28
21
23
27
31
22
34
33
42
36
35
38
40
33
40
30
39
34
32
41
43
43
40
31
35
30
26
30
33
29
33
34
32
28
33
26
35
35
35
43
41
41
35
43
32
39
26
29
28
30
15
29
25
36
31
27
32
37
38
33
43
33
44
40
42
34
40
39
47
42
36
42
45
39
41
42
36
29
