# Supplementary material for: Do Seasons Have an Influence on the Incidence of Depression? The Use of an Internet Search Engine Query Data as a Proxy of Human Affect
Source: PLoS One. 2010 Oct 28;5(10):e13728. doi: 10.1371/journal.pone.0013728 (PMC2965678; doi:10.1371/journal.pone.0013728)
Supplement: Dataset S1 — Raw dataset of search trends of depression. (0.04 MB ZIP) [file pone.0013728.s006.zip › Supplementary dataset/BZ_PAR_GIS.TXT]

0
0
0
0
0
0
60
48
48
48
48
56
64
72
80
60
59
59
59
61
64
96
48
64
80
58
59
59
60
48
48
54
41
100
69
66
38
65
69
55
51
44
68
56
54
41
42
40
57
0
0
0
0
0
52
57
61
66
36
46
35
57
37
54
54
46
31
31
45
60
56
52
33
54
46
62
81
68
46
37
49
53
37
42
85
30
59
65
57
64
73
66
46
59
40
63
52
79
45
33
62
32
27
48
39
39
26
51
46
35
46
40
30
43
44
42
45
66
30
28
60
42
54
63
39
48
58
61
52
36
51
30
51
31
48
46
38
43
40
34
49
44
41
36
26
43
57
43
34
47
35
52
23
32
20
30
25
16
26
34
21
40
28
26
32
33
33
39
39
20
43
27
36
48
39
33
45
43
25
53
29
32
29
36
28
42
39
34
37
36
40
31
31
35
44
48
39
36
46
37
41
41
39
33
38
32
24
25
30
22
22
38
24
20
26
29
37
37
27
32
27
34
33
30
44
37
33
26
32
36
37
34
39
25
27
31
30
28
24
44
36
32
29
28
29
32
26
39
20
24
32
35
35
28
39
29
19
29
16
26
27
34
22
31
29
25
30
34
28
32
38
48
35
36
35
41
44
33
39
30
38
43
28
36
33
29
38
