# Supplementary material for: Do Seasons Have an Influence on the Incidence of Depression? The Use of an Internet Search Engine Query Data as a Proxy of Human Affect
Source: PLoS One. 2010 Oct 28;5(10):e13728. doi: 10.1371/journal.pone.0013728 (PMC2965678; doi:10.1371/journal.pone.0013728)
Supplement: Dataset S1 — Raw dataset of search trends of depression. (0.04 MB ZIP) [file pone.0013728.s006.zip › Supplementary dataset/BZ_RDJ_GIS.TXT]

0
48
74
57
44
44
44
44
44
44
44
60
77
64
67
69
72
62
76
54
100
50
61
74
56
81
50
56
38
38
35
56
80
41
37
47
45
89
49
65
82
77
76
44
48
57
69
34
66
50
46
46
46
46
45
45
43
55
39
53
54
51
74
69
60
66
51
62
75
62
70
75
73
57
51
83
68
59
57
59
44
55
63
76
59
64
70
45
61
64
72
73
57
80
74
43
62
58
50
46
44
54
32
41
54
24
30
49
51
38
43
48
69
38
43
56
58
44
52
60
59
65
65
65
67
65
62
60
48
61
46
46
41
37
46
43
51
53
53
48
57
77
47
39
35
38
58
54
50
41
47
45
43
36
38
21
38
41
29
42
32
41
24
37
25
36
35
38
43
43
43
47
55
43
48
44
38
37
46
46
51
33
42
28
37
38
30
31
47
47
40
44
58
37
50
47
36
54
37
33
43
32
41
44
41
30
26
28
33
26
35
31
32
31
33
30
39
35
41
33
44
36
46
37
42
47
38
31
37
50
36
44
33
32
35
38
37
56
37
43
24
35
48
39
39
36
39
36
35
35
34
42
39
40
47
45
32
26
29
23
29
29
32
48
32
31
37
42
46
40
31
39
46
36
42
46
45
34
36
45
50
38
39
38
40
39
38
