# Supplementary material for: Do Seasons Have an Influence on the Incidence of Depression? The Use of an Internet Search Engine Query Data as a Proxy of Human Affect
Source: PLoS One. 2010 Oct 28;5(10):e13728. doi: 10.1371/journal.pone.0013728 (PMC2965678; doi:10.1371/journal.pone.0013728)
Supplement: Dataset S1 — Raw dataset of search trends of depression. (0.04 MB ZIP) [file pone.0013728.s006.zip › Supplementary dataset/BZ_RGS_GIS.TXT]

0
0
0
0
0
0
0
0
0
0
58
68
77
91
85
59
53
68
77
56
56
89
62
51
100
99
99
64
64
64
64
50
87
66
41
91
65
50
50
67
73
88
63
59
78
61
47
53
40
51
0
0
0
0
0
74
55
55
59
48
59
38
63
44
83
65
69
74
68
42
78
54
51
89
72
91
83
74
54
58
62
68
62
48
62
90
75
85
81
89
51
45
89
95
71
64
99
50
50
52
39
39
39
37
50
48
48
48
44
28
37
34
43
63
59
40
58
33
69
57
59
64
41
46
47
60
64
44
71
71
61
52
43
50
34
49
53
54
42
45
80
40
45
49
44
38
52
52
65
53
47
57
45
29
30
33
26
35
37
34
23
29
46
42
40
32
46
40
44
45
50
64
52
44
45
51
46
47
34
51
60
40
35
43
42
31
45
46
46
38
31
36
60
48
65
47
48
46
43
45
53
39
39
43
43
29
15
21
27
27
28
21
32
30
35
35
39
30
32
32
35
46
35
45
35
34
36
43
43
48
33
45
41
38
42
34
32
34
33
31
40
34
34
40
42
41
38
38
39
51
42
43
40
26
34
40
38
26
31
25
21
32
28
23
35
30
42
30
44
46
42
39
53
42
34
44
37
37
31
40
35
51
43
36
42
33
41
