# Supplementary material for: Do Seasons Have an Influence on the Incidence of Depression? The Use of an Internet Search Engine Query Data as a Proxy of Human Affect
Source: PLoS One. 2010 Oct 28;5(10):e13728. doi: 10.1371/journal.pone.0013728 (PMC2965678; doi:10.1371/journal.pone.0013728)
Supplement: Dataset S1 — Raw dataset of search trends of depression. (0.04 MB ZIP) [file pone.0013728.s006.zip › Supplementary dataset/BZ_SAN_GIS.TXT]

0
0
0
0
0
0
0
0
0
0
0
0
0
0
0
0
0
0
0
79
90
93
96
0
0
0
0
0
0
0
63
60
85
67
67
80
81
81
81
81
95
78
78
79
79
79
72
77
82
0
0
0
0
0
0
0
0
0
0
0
52
55
59
63
67
72
95
63
55
55
56
47
47
47
50
71
38
100
46
45
45
45
45
69
41
53
65
68
47
56
73
49
52
55
54
46
57
37
44
51
0
0
0
0
0
0
0
0
55
50
42
45
48
50
52
29
29
41
53
49
49
48
42
43
34
55
42
46
53
47
49
33
55
40
51
34
48
41
61
38
55
40
45
49
38
42
49
41
37
47
45
46
35
26
26
27
28
29
30
33
24
29
34
32
27
31
41
56
45
24
52
41
33
38
41
36
37
57
29
42
56
38
39
37
36
25
37
25
33
47
47
33
32
37
29
28
48
42
44
49
32
37
26
33
34
30
21
29
37
33
27
36
20
28
26
27
30
24
36
32
51
31
28
38
32
29
33
17
35
37
27
34
49
48
27
41
28
32
35
39
33
36
32
16
29
28
43
40
25
28
38
34
30
37
30
35
23
31
35
24
24
24
22
31
32
21
31
38
28
30
37
46
49
54
42
29
40
39
29
34
54
44
25
31
33
26
29
