# Supplementary material for: Do Seasons Have an Influence on the Incidence of Depression? The Use of an Internet Search Engine Query Data as a Proxy of Human Affect
Source: PLoS One. 2010 Oct 28;5(10):e13728. doi: 10.1371/journal.pone.0013728 (PMC2965678; doi:10.1371/journal.pone.0013728)
Supplement: Dataset S1 — Raw dataset of search trends of depression. (0.04 MB ZIP) [file pone.0013728.s006.zip › Supplementary dataset/BZ_SAP_GIS.TXT]

45
48
80
55
41
69
46
63
56
74
69
61
57
64
45
79
80
64
77
75
66
68
62
60
82
64
77
87
53
59
53
69
70
86
68
67
65
71
63
81
55
69
61
71
64
53
77
83
52
50
51
60
70
43
51
49
51
39
54
61
62
64
100
81
95
80
86
81
73
74
69
97
68
72
77
92
98
86
68
62
77
62
49
80
88
93
76
69
76
79
71
71
64
67
67
80
72
63
67
61
50
42
34
28
65
61
54
48
54
64
66
61
53
55
67
67
73
71
68
53
77
75
64
48
55
79
67
67
71
67
59
59
66
59
54
70
68
66
69
57
63
64
59
61
65
68
55
59
64
66
48
60
59
45
31
41
38
48
50
48
44
52
54
55
54
57
56
52
50
45
52
61
48
47
57
48
61
57
52
52
49
52
45
41
46
36
40
53
55
49
59
56
45
59
44
53
52
60
63
60
53
52
47
43
42
38
29
30
28
37
39
41
37
40
39
35
44
53
41
36
53
46
53
46
46
43
43
40
43
48
46
43
44
42
43
36
35
46
42
40
42
50
47
43
46
38
40
43
45
41
49
53
49
48
48
48
37
32
32
30
44
32
34
40
42
41
37
40
46
50
46
45
51
51
46
51
45
54
48
53
51
52
45
49
44
42
42
