# Supplementary material for: Do Seasons Have an Influence on the Incidence of Depression? The Use of an Internet Search Engine Query Data as a Proxy of Human Affect
Source: PLoS One. 2010 Oct 28;5(10):e13728. doi: 10.1371/journal.pone.0013728 (PMC2965678; doi:10.1371/journal.pone.0013728)
Supplement: Dataset S1 — Raw dataset of search trends of depression. (0.04 MB ZIP) [file pone.0013728.s006.zip › Supplementary dataset/CA_ALB_GIS.TXT]

59
61
71
43
81
89
74
82
63
73
100
79
56
50
52
64
68
70
75
69
74
80
56
50
59
38
61
41
42
44
42
47
56
43
39
53
54
64
82
77
84
73
78
83
67
96
82
94
77
61
44
44
52
68
61
75
58
62
68
74
72
77
80
78
62
63
78
70
73
67
68
72
72
55
69
43
41
50
41
37
60
56
49
70
61
55
60
40
56
57
72
88
69
79
77
66
73
77
85
76
51
51
78
56
74
75
67
68
67
74
63
75
64
66
73
86
55
53
61
52
56
66
68
52
56
61
51
65
42
33
36
32
37
39
39
46
39
39
45
40
38
57
54
46
62
58
58
39
60
59
57
44
54
51
56
30
52
48
50
53
48
43
54
50
50
48
53
55
52
43
49
47
57
43
50
55
48
52
48
42
41
40
36
35
38
38
32
40
49
35
35
42
44
49
56
61
69
68
67
57
53
62
52
46
52
44
38
30
39
47
46
49
46
49
46
44
51
46
49
47
53
52
52
43
47
45
43
45
45
53
46
45
48
37
32
38
41
30
34
37
38
34
35
35
44
49
52
64
77
52
58
57
56
55
63
58
48
51
50
39
44
52
62
48
48
55
53
58
54
54
55
60
51
50
49
59
50
40
45
45
43
42
47
47
44
36
34
