# Supplementary material for: Do Seasons Have an Influence on the Incidence of Depression? The Use of an Internet Search Engine Query Data as a Proxy of Human Affect
Source: PLoS One. 2010 Oct 28;5(10):e13728. doi: 10.1371/journal.pone.0013728 (PMC2965678; doi:10.1371/journal.pone.0013728)
Supplement: Dataset S1 — Raw dataset of search trends of depression. (0.04 MB ZIP) [file pone.0013728.s006.zip › Supplementary dataset/CA_BCL_GIS.TXT]

73
80
72
75
84
78
99
75
88
64
71
84
100
75
71
75
71
73
63
73
68
69
54
64
46
48
43
68
53
51
52
51
60
54
51
54
69
70
71
80
77
73
82
98
80
95
82
96
85
77
55
62
64
65
73
66
64
67
60
68
76
80
95
68
72
71
87
58
57
76
72
72
52
72
72
60
52
60
49
56
56
64
49
46
52
52
48
55
56
56
66
63
59
52
76
77
82
82
83
88
77
67
52
48
65
71
70
60
51
70
61
61
66
68
61
74
74
82
66
61
55
61
56
47
55
52
62
63
46
41
54
44
49
45
44
56
39
38
40
43
50
53
52
59
59
59
64
60
54
56
61
58
56
53
38
40
44
49
60
57
47
51
58
54
54
57
57
59
50
50
53
50
55
47
52
56
59
49
47
51
40
36
34
48
37
40
41
41
38
41
41
36
45
44
49
49
54
63
67
63
58
55
56
56
52
43
39
37
41
50
57
49
49
58
44
48
50
51
53
50
53
51
56
45
50
45
38
44
43
43
43
41
42
35
32
40
40
38
34
37
36
36
35
35
41
49
51
65
82
54
64
61
50
64
63
67
60
59
60
38
47
49
57
52
53
64
58
56
60
67
56
53
57
54
52
51
50
44
44
51
43
50
45
44
39
39
37
