# Supplementary material for: Do Seasons Have an Influence on the Incidence of Depression? The Use of an Internet Search Engine Query Data as a Proxy of Human Affect
Source: PLoS One. 2010 Oct 28;5(10):e13728. doi: 10.1371/journal.pone.0013728 (PMC2965678; doi:10.1371/journal.pone.0013728)
Supplement: Dataset S1 — Raw dataset of search trends of depression. (0.04 MB ZIP) [file pone.0013728.s006.zip › Supplementary dataset/CA_ONT_GIS.TXT]

80
84
79
56
65
71
65
74
79
72
57
70
88
76
73
72
66
79
74
77
77
74
64
53
48
43
52
48
48
51
48
53
52
47
39
44
60
54
57
57
61
73
70
76
88
100
79
85
79
67
45
41
77
71
67
69
66
56
65
61
68
64
61
73
72
74
86
74
64
71
70
67
63
64
71
64
46
42
46
45
48
44
45
50
47
46
47
45
47
50
55
60
67
69
75
82
82
78
73
74
71
68
62
50
59
68
71
67
55
56
58
52
58
59
54
66
58
68
58
66
63
63
58
57
57
58
56
56
42
34
38
37
41
40
36
38
37
38
32
38
42
45
48
51
51
59
55
63
67
69
60
58
55
57
47
37
44
55
56
54
50
49
43
51
48
50
49
58
54
52
52
55
49
50
49
46
49
50
50
49
39
37
34
36
37
37
34
34
32
35
34
35
41
39
46
51
50
51
53
56
51
58
57
54
48
46
42
30
37
50
58
54
45
46
43
44
50
46
45
51
52
55
51
53
49
47
43
43
47
45
48
47
37
37
34
30
36
35
33
28
30
31
32
31
36
39
51
58
63
53
54
60
53
55
68
61
52
50
52
35
40
49
54
49
49
46
50
49
51
51
49
47
54
51
54
52
50
46
46
42
41
44
40
44
38
33
33
