# Supplementary material for: Do Seasons Have an Influence on the Incidence of Depression? The Use of an Internet Search Engine Query Data as a Proxy of Human Affect
Source: PLoS One. 2010 Oct 28;5(10):e13728. doi: 10.1371/journal.pone.0013728 (PMC2965678; doi:10.1371/journal.pone.0013728)
Supplement: Dataset S1 — Raw dataset of search trends of depression. (0.04 MB ZIP) [file pone.0013728.s006.zip › Supplementary dataset/CA_QBC_GIS.TXT]

71
91
77
98
82
89
87
89
95
100
80
90
82
73
74
70
87
76
72
80
73
63
73
42
51
64
50
63
64
60
72
55
58
55
70
48
72
76
68
87
82
80
65
87
64
96
77
83
78
71
49
40
71
63
73
70
76
76
84
63
72
60
79
89
95
80
90
67
72
67
57
60
76
64
54
47
52
50
57
52
40
69
65
44
67
46
57
48
58
70
79
70
71
72
70
65
52
73
71
71
55
66
74
64
73
82
71
69
73
68
68
75
77
63
77
73
64
80
55
76
58
76
76
66
65
68
48
48
50
40
45
49
51
53
37
60
43
48
57
51
53
71
61
56
47
51
65
68
62
63
61
66
52
51
34
37
42
53
43
56
62
51
51
54
51
56
49
56
66
52
46
54
55
59
61
53
55
54
55
43
37
36
44
39
45
44
37
39
45
44
38
61
56
55
48
59
70
56
72
56
69
62
57
68
56
47
42
41
43
45
52
52
57
51
53
59
55
51
48
53
55
55
55
52
46
45
48
49
47
46
44
42
34
41
33
35
47
46
40
40
31
35
45
41
50
55
56
62
74
56
52
60
59
57
67
55
64
53
55
38
43
55
60
49
57
55
59
59
50
61
56
53
58
58
52
59
66
56
55
49
54
54
41
45
41
41
49
