# Supplementary material for: Do Seasons Have an Influence on the Incidence of Depression? The Use of an Internet Search Engine Query Data as a Proxy of Human Affect
Source: PLoS One. 2010 Oct 28;5(10):e13728. doi: 10.1371/journal.pone.0013728 (PMC2965678; doi:10.1371/journal.pone.0013728)
Supplement: Dataset S1 — Raw dataset of search trends of depression. (0.04 MB ZIP) [file pone.0013728.s006.zip › Supplementary dataset/CH_ALL_GIS.TXT]

0
0
50
46
46
46
46
46
36
36
36
36
36
45
53
61
66
78
57
77
54
85
39
100
81
55
42
55
62
40
49
36
42
71
51
54
73
52
49
54
36
60
69
76
76
55
45
56
37
35
32
32
36
40
44
48
44
34
31
31
27
37
39
35
45
39
67
32
58
65
51
52
42
51
52
50
47
29
32
58
53
52
62
27
52
48
43
51
36
48
37
23
54
46
67
71
46
74
62
58
19
52
39
31
31
48
34
22
24
24
33
28
29
32
48
37
40
39
31
36
47
49
40
38
38
43
46
51
56
53
55
42
38
37
40
24
23
35
52
34
33
35
51
42
32
39
35
38
38
49
38
54
44
25
20
23
17
22
20
22
18
14
18
15
23
22
26
27
23
31
33
24
20
30
31
35
30
29
42
30
47
34
31
25
25
16
30
27
19
36
30
30
30
15
24
31
29
30
35
27
32
35
30
25
28
24
19
17
15
12
19
11
16
9
10
14
23
15
18
14
31
23
26
22
19
26
22
28
26
27
19
29
29
21
32
21
17
20
21
18
14
18
20
15
22
16
17
28
15
26
23
25
27
24
27
25
15
17
15
14
9
16
11
19
15
9
13
12
14
14
16
19
16
14
17
18
18
11
23
17
18
15
16
16
19
17
21
