# Supplementary material for: Do Seasons Have an Influence on the Incidence of Depression? The Use of an Internet Search Engine Query Data as a Proxy of Human Affect
Source: PLoS One. 2010 Oct 28;5(10):e13728. doi: 10.1371/journal.pone.0013728 (PMC2965678; doi:10.1371/journal.pone.0013728)
Supplement: Dataset S1 — Raw dataset of search trends of depression. (0.04 MB ZIP) [file pone.0013728.s006.zip › Supplementary dataset/CL_ALL_GIS.TXT]

0
0
0
0
0
0
57
52
0
0
0
0
0
0
0
55
57
100
56
73
90
61
61
0
0
0
0
0
0
50
52
54
45
45
44
53
61
69
75
53
53
55
58
61
63
51
51
0
0
0
0
0
0
0
0
0
0
0
38
50
42
53
36
48
60
56
56
46
57
56
41
59
46
47
39
49
48
48
48
48
48
48
36
36
40
42
46
51
55
53
45
31
39
48
43
40
40
41
42
39
43
46
49
0
0
0
0
0
0
24
25
29
29
30
31
37
35
38
30
30
29
22
32
25
36
36
36
36
34
32
32
32
32
32
26
36
30
53
24
17
32
20
16
16
21
25
28
35
17
23
30
17
0
0
0
0
0
0
0
0
13
27
21
25
24
28
28
17
25
19
23
18
25
24
24
16
20
22
13
19
22
12
13
15
21
19
17
15
22
12
21
22
19
26
11
16
21
24
19
16
24
26
12
11
15
15
15
15
15
10
17
8
8
10
13
13
11
12
12
14
15
11
13
19
17
15
16
14
17
15
14
13
13
6
6
6
9
7
7
10
9
12
10
11
14
13
15
21
8
19
17
10
21
10
12
9
9
9
11
7
7
7
7
8
8
8
14
12
10
12
13
15
16
9
10
5
13
8
9
9
11
6
8
7
10
8
8
