# Supplementary material for: Do Seasons Have an Influence on the Incidence of Depression? The Use of an Internet Search Engine Query Data as a Proxy of Human Affect
Source: PLoS One. 2010 Oct 28;5(10):e13728. doi: 10.1371/journal.pone.0013728 (PMC2965678; doi:10.1371/journal.pone.0013728)
Supplement: Dataset S1 — Raw dataset of search trends of depression. (0.04 MB ZIP) [file pone.0013728.s006.zip › Supplementary dataset/CR_ALL_GIS.txt]

0 
0
18
36
54
73
91
84
77
70
63
63
63
63
63
63
63
63
63
63
67
71
76
80
79
79
79
78
73
68
63
58
54
54
54
54
54
56
59
62
64
66
67
69
71
72
73
74
75
76
77
78
79
80
80
81
83
84
85
84
83
82
81
76
71
66
61
59
57
55
53
51
58
66
74
81
80
78
76
75
80
85
90
95
100
89
78
67
56
55
54
53
52
51
54
57
59
62
62
63
63
63
58
54
49
44
39
40
41
42
43
47
51
56
60
56
52
48
44
45
46
47
48
49
54
60
66
72
69
65
61
57
53
50
47
44
41
42
44
45
46
49
52
54
57
60
56
51
46
41
40
38
37
36
35
35
35
34
34
33
32
32
31
33
36
39
42
47
51
56
61
65
57
48
40
31
33
34
36
37
36
34
32
31
29
31
33
36
38
38
38
39
39
40
40
40
41
41
40
39
38
37
35
33
30
28
26
25
25
25
24
25
26
27
28
27
27
27
26
26
25
25
24
23
24
24
25
26
27
28
28
29
30
28
27
25
24
24
24
24
24
25
26
26
27
28
28
29
30
30
30
30
30
30
27
25
23
20
18
0
0
