# Supplementary material for: Do Seasons Have an Influence on the Incidence of Depression? The Use of an Internet Search Engine Query Data as a Proxy of Human Affect
Source: PLoS One. 2010 Oct 28;5(10):e13728. doi: 10.1371/journal.pone.0013728 (PMC2965678; doi:10.1371/journal.pone.0013728)
Supplement: Dataset S1 — Raw dataset of search trends of depression. (0.04 MB ZIP) [file pone.0013728.s006.zip › Supplementary dataset/EQ_ALL_GIS.TXT]

0 
59
62
64
66
69
71
68
65
62
58
58
58
58
58
57
55
53
51
49
56
63
70
77
72
68
64
59
67
76
84
92
100
85
69
54
39
39
39
39
39
40
41
42
43
44
46
48
51
53
56
58
60
63
65
60
55
50
45
49
53
57
61
59
57
56
54
53
52
51
50
48
47
46
45
44
54
64
73
83
76
68
60
53
45
43
40
37
35
34
34
33
32
32
42
53
63
74
64
53
43
32
41
49
58
66
75
71
67
63
59
62
65
67
70
67
64
61
58
56
54
52
50
48
50
52
53
55
57
59
61
63
64
54
43
32
22
22
22
22
22
24
27
29
31
34
37
40
43
46
47
47
48
49
46
44
42
39
37
36
35
34
33
35
37
40
42
40
39
37
35
34
37
40
44
47
43
40
36
32
34
36
38
40
42
39
36
33
30
34
38
41
45
44
43
42
41
40
39
37
36
35
34
34
33
32
32
30
29
27
25
25
24
24
23
25
26
27
28
29
31
32
34
36
34
32
29
27
26
25
23
22
21
21
21
20
20
20
19
18
17
18
18
19
19
20
21
23
25
27
28
29
31
32
31
29
28
27
26
0
0
