# Supplementary material for: Do Seasons Have an Influence on the Incidence of Depression? The Use of an Internet Search Engine Query Data as a Proxy of Human Affect
Source: PLoS One. 2010 Oct 28;5(10):e13728. doi: 10.1371/journal.pone.0013728 (PMC2965678; doi:10.1371/journal.pone.0013728)
Supplement: Dataset S1 — Raw dataset of search trends of depression. (0.04 MB ZIP) [file pone.0013728.s006.zip › Supplementary dataset/FI_ALL_GIS.TXT]

73
98
91
87
77
61
59
70
88
58
76
78
57
63
86
76
75
90
79
67
57
47
58
54
61
54
42
52
53
52
60
63
61
68
75
70
74
78
70
83
75
81
84
90
82
100
88
83
79
68
49
80
66
74
98
82
63
86
69
82
75
71
87
83
84
74
83
74
81
78
73
81
81
65
58
45
71
58
53
66
54
45
60
68
67
67
64
79
79
77
63
99
100
80
73
100
76
77
86
82
89
74
61
56
77
92
79
79
82
69
68
74
79
70
93
85
75
67
68
65
74
79
71
70
59
66
67
63
67
63
50
53
61
62
62
67
57
73
61
65
90
66
77
87
92
73
82
84
74
85
76
72
69
68
60
49
62
65
59
55
75
62
61
57
70
63
65
69
55
59
66
66
64
56
63
66
64
59
47
62
49
65
63
58
53
60
49
50
58
59
67
62
57
67
69
67
69
56
63
69
60
69
61
61
43
68
53
56
64
64
68
66
60
67
58
59
58
61
61
60
72
54
58
66
63
59
65
55
61
54
48
56
52
57
50
52
50
49
57
50
59
56
54
57
59
66
61
64
70
59
61
68
63
65
64
59
58
68
58
45
51
62
70
72
65
61
59
57
61
59
69
63
61
58
57
56
56
48
59
60
54
51
39
53
41
40
45
