# Supplementary material for: Do Seasons Have an Influence on the Incidence of Depression? The Use of an Internet Search Engine Query Data as a Proxy of Human Affect
Source: PLoS One. 2010 Oct 28;5(10):e13728. doi: 10.1371/journal.pone.0013728 (PMC2965678; doi:10.1371/journal.pone.0013728)
Supplement: Dataset S1 — Raw dataset of search trends of depression. (0.04 MB ZIP) [file pone.0013728.s006.zip › Supplementary dataset/FR_ALL_GIS.TXT]

38
43
45
43
55
37
47
43
43
41
46
32
33
34
34
54
44
46
46
40
32
41
34
33
34
38
37
33
39
44
44
37
30
41
34
38
31
36
31
42
38
37
37
38
44
36
43
44
35
39
27
33
38
39
42
39
44
43
36
39
30
41
39
43
43
38
35
36
34
38
34
33
40
32
32
31
27
34
26
26
29
26
39
41
36
27
32
35
34
32
35
34
38
39
27
34
29
34
34
31
32
36
25
30
32
29
33
33
31
34
33
30
35
32
37
32
33
32
30
35
25
31
33
34
29
30
28
30
25
28
26
23
23
27
25
25
22
24
30
28
29
29
28
32
33
31
30
27
30
28
34
34
30
28
25
20
31
32
31
29
32
30
35
34
29
35
29
29
32
28
28
27
28
28
31
29
30
28
28
29
28
28
26
24
25
27
24
27
28
25
23
26
31
32
30
31
44
36
33
51
100
82
64
49
42
42
32
27
39
35
40
42
40
41
38
34
35
37
34
34
35
38
31
31
29
31
31
32
29
31
29
27
28
26
26
23
24
28
24
25
23
26
27
27
30
28
32
31
32
35
29
27
31
33
35
31
29
27
30
22
25
28
28
30
27
31
27
29
30
27
27
29
32
28
25
27
25
26
27
29
26
30
23
25
26
25
21
