# Supplementary material for: Do Seasons Have an Influence on the Incidence of Depression? The Use of an Internet Search Engine Query Data as a Proxy of Human Affect
Source: PLoS One. 2010 Oct 28;5(10):e13728. doi: 10.1371/journal.pone.0013728 (PMC2965678; doi:10.1371/journal.pone.0013728)
Supplement: Dataset S1 — Raw dataset of search trends of depression. (0.04 MB ZIP) [file pone.0013728.s006.zip › Supplementary dataset/GM_ALL_GIS.TXT]

78
81
80
89
78
86
88
79
92
71
76
72
77
72
90
97
86
81
83
79
78
79
74
80
81
82
91
73
76
80
71
79
74
72
63
73
83
76
75
70
82
92
100
78
89
86
89
77
87
71
75
74
77
80
77
74
80
72
78
83
81
70
77
74
81
74
85
82
77
80
79
72
75
83
73
77
72
74
85
76
69
86
63
74
75
65
77
72
68
61
70
73
73
74
73
84
84
80
80
73
82
78
64
75
85
79
77
72
80
73
79
74
76
79
73
79
78
70
69
76
82
87
75
85
69
75
69
67
76
75
65
65
70
66
68
71
66
70
67
70
64
67
76
68
79
73
77
73
71
71
71
79
70
67
55
66
72
76
75
76
83
76
71
72
71
72
70
66
64
64
64
66
64
62
69
61
65
70
67
66
67
66
67
67
63
75
64
64
65
62
63
62
66
61
65
62
65
75
66
65
67
65
74
68
62
65
51
50
64
72
81
69
69
70
70
65
70
63
67
60
59
65
64
65
66
61
62
58
60
68
61
63
65
61
61
63
63
57
52
59
59
64
61
61
55
58
57
59
62
64
66
65
64
69
66
60
62
68
59
46
58
61
66
60
70
69
63
61
69
64
66
68
58
61
58
56
66
68
67
62
59
63
60
57
63
63
56
