# Supplementary material for: Do Seasons Have an Influence on the Incidence of Depression? The Use of an Internet Search Engine Query Data as a Proxy of Human Affect
Source: PLoS One. 2010 Oct 28;5(10):e13728. doi: 10.1371/journal.pone.0013728 (PMC2965678; doi:10.1371/journal.pone.0013728)
Supplement: Dataset S1 — Raw dataset of search trends of depression. (0.04 MB ZIP) [file pone.0013728.s006.zip › Supplementary dataset/ID_ALL_GIS.TXT]

0
0
0
0
0
0
0
0
0
0
0
0
0
0
0
0
0
0
0
0
0
0
100
0
0
0
0
0
0
0
0
0
0
0
0
0
0
0
0
0
0
0
0
0
0
0
0
0
0
0
0
0
0
0
0
0
0
0
0
0
0
0
0
78
73
73
73
73
73
72
0
0
0
0
0
0
0
0
0
0
0
0
0
0
0
0
0
0
0
0
52
48
48
48
49
50
51
52
0
0
0
0
0
0
47
46
46
46
50
54
58
60
63
66
69
63
48
48
55
40
50
60
70
41
41
44
47
39
39
0
0
0
0
0
0
0
0
0
0
39
40
42
43
33
35
36
37
39
29
29
47
33
38
42
27
26
26
26
40
25
32
29
29
29
29
39
59
67
26
32
25
43
23
32
35
42
53
35
43
51
23
29
34
24
36
32
28
28
28
28
20
23
29
27
34
31
22
34
46
43
37
28
34
34
39
32
23
24
32
44
35
36
26
16
23
28
30
33
29
40
35
37
35
34
31
33
44
46
34
38
27
37
29
23
30
19
20
27
21
20
18
23
18
14
28
31
24
20
31
35
28
30
24
38
29
32
35
28
24
29
21
31
34
21
27
23
24
13
24
19
23
30
28
27
36
56
42
36
32
35
34
32
22
17
35
20
13
