# Supplementary material for: Do Seasons Have an Influence on the Incidence of Depression? The Use of an Internet Search Engine Query Data as a Proxy of Human Affect
Source: PLoS One. 2010 Oct 28;5(10):e13728. doi: 10.1371/journal.pone.0013728 (PMC2965678; doi:10.1371/journal.pone.0013728)
Supplement: Dataset S1 — Raw dataset of search trends of depression. (0.04 MB ZIP) [file pone.0013728.s006.zip › Supplementary dataset/IN_ALL_GIS.TXT]

70
81
75
79
87
72
67
63
58
93
60
97
100
70
72
52
75
64
65
66
74
64
61
75
59
68
63
60
79
78
63
74
66
73
67
71
74
59
79
80
77
80
70
52
90
88
56
69
68
57
55
52
67
47
65
72
62
56
55
69
70
52
61
69
69
72
65
66
72
66
62
55
56
53
43
57
47
55
62
62
46
49
50
61
57
60
44
50
52
71
48
60
55
44
48
53
64
74
48
49
55
53
66
51
45
53
53
64
54
56
57
58
45
48
51
58
61
54
51
58
51
53
54
52
48
43
50
46
51
40
49
47
38
44
49
40
45
47
39
38
48
49
48
49
51
43
46
46
37
51
34
38
37
39
41
36
33
39
41
42
41
43
42
42
39
36
35
33
38
35
34
36
37
33
38
30
32
34
34
32
35
28
36
34
32
38
31
40
34
36
39
35
33
38
33
34
34
35
37
38
31
32
39
33
32
35
41
30
30
28
38
30
32
35
31
32
31
31
35
31
35
32
34
29
27
30
26
30
30
25
27
28
32
32
26
28
28
26
25
27
22
29
31
27
28
31
26
33
31
35
27
30
26
32
26
29
33
28
24
22
27
23
30
24
28
29
29
27
31
29
32
27
28
27
26
28
24
26
24
27
22
24
27
26
25
25
26
