# Supplementary material for: Do Seasons Have an Influence on the Incidence of Depression? The Use of an Internet Search Engine Query Data as a Proxy of Human Affect
Source: PLoS One. 2010 Oct 28;5(10):e13728. doi: 10.1371/journal.pone.0013728 (PMC2965678; doi:10.1371/journal.pone.0013728)
Supplement: Dataset S1 — Raw dataset of search trends of depression. (0.04 MB ZIP) [file pone.0013728.s006.zip › Supplementary dataset/KO_ALL_GIS.TXT]

0
100
0
0
0
0
0
0
0
0
0
0
0
0
0
0
0
0
53
50
0
0
0
0
0
0
0
0
0
0
0
0
0
0
0
0
0
0
0
44
0
0
0
0
0
0
0
42
0
0
0
0
0
0
0
0
0
0
0
78
60
57
62
42
42
69
95
0
0
0
0
0
41
61
38
38
0
0
0
0
0
0
0
0
0
0
0
0
53
80
68
44
44
44
0
0
0
0
0
41
52
44
42
42
42
42
42
36
36
32
32
32
32
32
41
51
31
31
34
36
37
37
37
41
27
36
44
42
40
34
34
34
34
0
0
0
0
0
29
30
31
41
41
41
41
35
40
22
40
29
45
42
28
28
26
24
24
24
25
42
26
30
31
22
30
17
32
22
24
22
26
26
15
32
29
23
32
34
20
22
24
21
18
25
20
23
25
28
16
16
27
21
24
26
34
22
26
34
33
33
39
23
32
17
34
33
25
29
23
15
14
14
21
23
24
25
84
18
23
28
25
24
34
21
29
23
34
47
34
36
25
33
19
17
31
15
15
14
13
15
17
24
22
17
25
19
22
31
53
26
33
38
34
25
29
22
43
36
15
17
18
18
24
53
22
21
15
18
17
22
33
30
40
35
21
40
24
44
39
31
30
29
32
34
24
31
14
