# Supplementary material for: Do Seasons Have an Influence on the Incidence of Depression? The Use of an Internet Search Engine Query Data as a Proxy of Human Affect
Source: PLoS One. 2010 Oct 28;5(10):e13728. doi: 10.1371/journal.pone.0013728 (PMC2965678; doi:10.1371/journal.pone.0013728)
Supplement: Dataset S1 — Raw dataset of search trends of depression. (0.04 MB ZIP) [file pone.0013728.s006.zip › Supplementary dataset/MX_ALL_GIS.TXT]

48
58
61
68
33
69
53
87
79
97
96
94
70
66
67
70
84
82
81
83
100
72
55
63
62
44
47
42
42
39
37
40
34
38
33
60
32
38
61
67
52
55
50
74
69
61
68
86
68
45
44
30
24
33
32
30
39
61
52
59
45
46
56
41
38
45
52
52
65
49
55
53
64
46
51
53
35
47
41
32
33
39
29
30
26
27
35
38
52
41
50
37
60
46
52
41
45
67
58
51
34
29
23
26
22
31
33
32
35
35
41
34
43
37
43
37
48
57
29
35
41
40
48
43
48
42
34
39
30
33
27
32
23
22
16
23
28
20
25
25
30
22
41
37
28
34
24
36
34
39
39
32
42
25
19
14
22
27
21
26
30
22
26
31
33
23
33
24
32
20
33
31
30
26
29
35
30
30
30
24
25
20
18
13
14
18
13
16
15
20
23
25
25
21
29
26
26
20
28
27
28
23
21
22
24
22
13
12
15
14
14
18
17
18
18
18
20
23
21
17
23
23
27
19
21
21
24
22
28
27
24
19
17
16
18
17
15
14
11
12
12
16
14
17
24
13
23
19
22
20
20
18
16
20
17
24
22
16
16
10
10
15
12
13
14
14
15
17
17
18
18
20
18
15
9
13
13
8
12
10
11
14
16
13
16
10
11
