# Supplementary material for: Do Seasons Have an Influence on the Incidence of Depression? The Use of an Internet Search Engine Query Data as a Proxy of Human Affect
Source: PLoS One. 2010 Oct 28;5(10):e13728. doi: 10.1371/journal.pone.0013728 (PMC2965678; doi:10.1371/journal.pone.0013728)
Supplement: Dataset S1 — Raw dataset of search trends of depression. (0.04 MB ZIP) [file pone.0013728.s006.zip › Supplementary dataset/NW_ALL_GIS.TXT]

0
0
0
0
0
0
0
0
0
0
0
0
0
0
0
85
90
95
100
0
0
0
0
0
0
0
0
0
0
0
0
0
0
0
0
0
0
57
0
0
0
0
0
0
0
85
75
75
56
58
60
62
65
67
45
45
70
44
54
56
57
59
60
62
63
65
66
55
55
55
56
57
42
42
0
0
0
0
0
0
0
0
51
48
48
48
41
41
45
47
39
71
63
54
63
49
47
47
55
36
62
56
58
60
62
58
79
43
72
68
45
79
53
79
71
77
58
44
41
37
51
75
52
34
45
33
50
57
45
36
36
53
37
37
36
38
50
49
61
56
53
40
51
40
45
52
41
54
51
46
60
39
53
55
39
39
37
58
38
44
41
29
40
39
39
65
59
56
49
55
50
36
44
40
47
52
61
37
40
30
39
36
31
35
54
28
33
48
27
49
50
43
52
49
50
45
54
69
55
47
77
59
55
50
48
65
50
50
42
58
48
46
54
52
62
44
51
47
27
38
53
51
47
51
37
50
50
40
39
50
47
50
29
41
39
50
37
28
38
28
26
38
49
34
51
51
54
46
64
58
59
55
60
64
58
48
59
46
63
39
56
50
68
56
60
77
59
47
53
53
45
65
67
59
61
49
62
42
46
46
54
51
56
50
54
39
40
