# Supplementary material for: Do Seasons Have an Influence on the Incidence of Depression? The Use of an Internet Search Engine Query Data as a Proxy of Human Affect
Source: PLoS One. 2010 Oct 28;5(10):e13728. doi: 10.1371/journal.pone.0013728 (PMC2965678; doi:10.1371/journal.pone.0013728)
Supplement: Dataset S1 — Raw dataset of search trends of depression. (0.04 MB ZIP) [file pone.0013728.s006.zip › Supplementary dataset/PG_ALL_GIS.TXT]

69
77
35
52
64
83
76
72
62
45
45
59
74
78
89
100
61
86
80
47
77
59
57
50
59
67
76
67
31
36
60
45
69
69
71
54
47
48
49
41
72
37
42
64
57
53
32
67
60
50
52
74
56
51
59
52
42
48
54
54
51
69
59
61
47
59
54
36
28
57
44
67
58
48
59
59
56
47
55
42
58
35
31
53
50
60
48
41
43
45
59
50
56
46
62
47
51
44
56
42
41
41
36
44
39
50
46
46
36
56
47
43
45
39
41
50
49
45
53
42
48
58
36
50
42
43
47
42
33
40
32
35
30
35
29
32
35
47
35
38
34
40
36
36
44
38
44
39
33
34
34
39
40
33
18
31
38
33
35
34
33
42
32
35
42
34
34
44
44
42
49
42
46
40
41
41
44
37
44
30
37
32
30
26
24
31
26
36
27
26
33
37
37
35
34
36
40
39
36
36
31
38
39
39
32
31
20
27
33
39
31
33
33
36
31
29
36
35
39
23
34
39
37
36
28
33
35
35
31
49
32
38
29
35
31
30
26
32
21
29
25
30
27
26
30
29
30
30
37
34
31
35
26
28
34
36
31
28
23
28
24
37
35
35
32
34
29
27
32
32
37
28
37
33
22
31
34
35
29
37
38
30
32
30
30
31
28
