# Supplementary material for: Do Seasons Have an Influence on the Incidence of Depression? The Use of an Internet Search Engine Query Data as a Proxy of Human Affect
Source: PLoS One. 2010 Oct 28;5(10):e13728. doi: 10.1371/journal.pone.0013728 (PMC2965678; doi:10.1371/journal.pone.0013728)
Supplement: Dataset S1 — Raw dataset of search trends of depression. (0.04 MB ZIP) [file pone.0013728.s006.zip › Supplementary dataset/PL_ALL_GIS.TXT]

46
49
68
44
54
36
45
100
65
61
61
51
47
60
56
54
36
44
39
47
39
36
46
44
37
39
40
37
46
48
30
42
39
58
49
45
49
48
37
48
55
55
57
47
60
59
63
58
53
53
31
56
57
56
59
46
39
45
47
85
61
53
52
47
46
42
45
45
37
40
43
46
43
37
37
40
38
37
36
39
40
42
38
44
35
44
41
50
42
42
44
49
47
46
45
50
53
63
56
54
52
49
37
39
50
46
43
47
47
47
45
57
57
43
47
41
43
39
35
47
42
45
46
39
41
37
35
33
33
35
33
28
31
34
35
31
37
32
38
39
30
41
35
39
43
42
44
37
42
39
47
43
44
44
31
35
46
47
41
37
42
38
45
57
50
50
52
48
44
32
44
42
38
35
38
37
41
34
37
33
30
32
30
29
27
34
33
38
33
31
35
30
30
34
34
40
37
37
42
39
38
43
41
38
38
35
32
28
41
41
37
40
39
33
32
36
38
36
33
26
33
36
36
35
34
31
34
34
32
31
32
31
29
29
28
31
30
26
28
27
29
28
26
30
31
32
30
37
35
35
37
43
37
39
41
38
39
35
31
25
33
41
40
39
38
37
36
36
46
40
38
36
40
34
30
34
30
31
33
33
35
38
34
30
36
35
31
