# Supplementary material for: Do Seasons Have an Influence on the Incidence of Depression? The Use of an Internet Search Engine Query Data as a Proxy of Human Affect
Source: PLoS One. 2010 Oct 28;5(10):e13728. doi: 10.1371/journal.pone.0013728 (PMC2965678; doi:10.1371/journal.pone.0013728)
Supplement: Dataset S1 — Raw dataset of search trends of depression. (0.04 MB ZIP) [file pone.0013728.s006.zip › Supplementary dataset/PR_ALL_GIS.TXT]

0
0
0
0
0
0
0
0
0
0
86
0
0
0
0
0
0
0
0
0
0
100
72
72
66
80
94
70
57
57
57
57
57
50
50
50
58
48
48
48
48
48
57
65
83
60
83
65
0
0
0
0
0
0
0
0
0
0
57
53
53
0
0
0
0
0
43
36
36
47
48
45
53
60
68
33
48
55
61
68
50
37
37
37
37
42
45
32
48
39
33
36
48
37
37
37
37
37
46
56
0
0
0
0
0
0
0
0
33
40
46
52
57
42
42
42
42
29
29
30
42
43
41
25
51
55
35
40
44
34
30
55
41
41
41
34
31
33
36
27
27
27
40
34
34
43
40
30
19
26
32
41
26
24
25
27
29
31
20
20
20
22
31
20
24
23
23
20
23
27
30
34
29
40
23
42
28
30
23
26
26
31
34
27
30
18
22
28
35
31
27
21
20
20
47
47
40
34
38
26
39
29
39
30
35
31
19
22
25
27
15
15
20
16
26
21
14
14
29
24
25
27
29
26
21
29
18
15
23
15
32
21
28
28
37
17
23
21
12
21
14
24
18
21
28
22
25
27
17
29
20
19
27
26
27
30
30
26
17
18
19
20
19
19
15
17
13
20
17
16
23
26
12
17
20
17
22
16
25
26
21
24
22
20
23
19
22
